# Supplementary material for: A small molecule inhibitor of PTP1B and PTPN2 enhances T cell anti-tumor immunity
Source: Nat Commun. 2023 Jul 27;14:4524. doi: 10.1038/s41467-023-40170-8 (PMC10374545; doi:10.1038/s41467-023-40170-8)
Supplement: Supplementary file 4 — Source Data [file 41467_2023_40170_MOESM4_ESM.xlsx]

## Sheet: Figure 2 raw data
FIGURE 2A
CD69					CD25
WT	WTI	2K	2KI		WT	WTI	2K	2KI
1142	3486	2123	3049		12135	42315	34951	50690
1093	2750	2814	3660		10384	46694	44257	58145
1048	2693	3160	3360		7959	45914	36016	42341
1161	2686	2197	2191		12620	40851	38241	45775
945	2509				8481	44120
	2213					42537
FIGURE 2B
Grzmb
	DMSO						CMP-182
N4 1nM	2744	2143	2371	2500	2550	2795	3899	3113	2884	3755	3056	3282
IFN TNF
	DMSO						CMP-182
Vehicle	0.014	0.015	0.011	0.026	0.015	0.026	0.066	0.023	0.023	0.038	0.03	0.037
N4 1nM	26.7	22.6	24.1	23.9	26.4	23.6	36.2	30.7	32.8	32.6	31.1	31
FIGURE 2C
CTV
WT				WTI				2K				2KI
8.33	29.5	63.2	31.7	38.7	58	84.3	62.7	46.6	73.1	75.9	45.5	82.8	89.7	89.6	74.7
FIGURE 2D
time	DMSO	DMSO	DMSO		CMP-182	CMP-182	CMP-182
0	104	100	92		92.6	93.9	88
2	146	130	148		252	252	216
5	152	157	126		211	192	269
10	130	115	107		178	172	193
FIGURE 2E
	WT				WT+I
pSTAT5	49.8	47	45.8	46.4	60.1	62.9	57.6	60.3
FIGURE 2F
time	DMSO						CMP-182
0	1897	967	1363	1371	1367	2265	8753	4540	4913	5942	5539	8398
5	6991	5025	5842	4858	5352	5824	18555	14928	16788	14341	15725	15901
15	6491	5538	7547	4872	5285	6558	20940	16523	19213	16676	18523	19580
30	6061	4626	5567	4506	4792	5019	19342	15170	18785	16027	18696	19133
60	4291	3355	4275	3313	3705	3376	14670	10937	14331	13163	13881	14770
120	3562	2816	3005	2584	2591	2235	12920	10327	12862	10820	12152	10493

## Sheet: Figure 2 - medians & p values
FIGURE 2A
CD69
Number of families	1
Number of comparisons per family	6
Alpha	0.05
Tukey's multiple comparisons test	Mean Diff.	95.00% CI of diff.	Below threshold?	Summary	Adjusted P Value
WT vs. WTI	-1645	-2409 to -881.3	Yes	****	<0.0001	A-B
WT vs. 2K	-1496	-2342 to -649.6	Yes	***	0.0007	A-C
WT vs. 2KI	-1987	-2833 to -1141	Yes	****	<0.0001	A-D
WTI vs. 2K	149.3	-664.8 to 963.5	No	ns	0.9508	B-C
WTI vs. 2KI	-342.2	-1156 to 472.0	No	ns	0.6294	B-D
2K vs. 2KI	-491.5	-1383 to 400.3	No	ns	0.414	C-D
Test details	Mean 1	Mean 2	Mean Diff.	SE of diff.	n1	n2	q	DF
WT vs. WTI	1078	2723	-1645	265	5	6	8.779	15
WT vs. 2K	1078	2574	-1496	293.6	5	4	7.205	15
WT vs. 2KI	1078	3065	-1987	293.6	5	4	9.573	15
WTI vs. 2K	2723	2574	149.3	282.5	6	4	0.7476	15
WTI vs. 2KI	2723	3065	-342.2	282.5	6	4	1.713	15
2K vs. 2KI	2574	3065	-491.5	309.4	4	4	2.246	15
CD25
Number of families	1
Number of comparisons per family	6
Alpha	0.05
Tukey's multiple comparisons test	Mean Diff.	95.00% CI of diff.	Below threshold?	Summary	Adjusted P Value
WT vs. WTI	-33423	-40343 to -26502	Yes	****	<0.0001	A-B
WT vs. 2K	-28050	-35717 to -20384	Yes	****	<0.0001	A-C
WT vs. 2KI	-38922	-46589 to -31255	Yes	****	<0.0001	A-D
WTI vs. 2K	5372	-2005 to 12750	No	ns	0.1981	B-C
WTI vs. 2KI	-5499	-12877 to 1878	No	ns	0.1829	B-D
2K vs. 2KI	-10872	-18953 to -2790	Yes	**	0.0072	C-D
Test details	Mean 1	Mean 2	Mean Diff.	SE of diff.	n1	n2	q	DF
WT vs. WTI	10316	43739	-33423	2401	5	6	19.68	15
WT vs. 2K	10316	38366	-28050	2660	5	4	14.91	15
WT vs. 2KI	10316	49238	-38922	2660	5	4	20.69	15
WTI vs. 2K	43739	38366	5372	2560	6	4	2.968	15
WTI vs. 2KI	43739	49238	-5499	2560	6	4	3.038	15
2K vs. 2KI	38366	49238	-10872	2804	4	4	5.483	15
FIGURE 2B
Grzmb
Table Analyzed	grzmb N4
Column B	CMP-182
vs.	vs.
Column A	DMSO
Mann Whitney test
P value	0.0022
Exact or approximate P value?	Exact
P value summary	**
Significantly different (P < 0.05)?	Yes
One- or two-tailed P value?	Two-tailed
Sum of ranks in column A,B	21 , 57
Mann-Whitney U	0
Difference between medians
Median of column A	2525, n=6
Median of column B	3198, n=6
Difference: Actual	672.5
Difference: Hodges-Lehmann	741.5
IFN TNF
Compare each cell mean with the other cell mean in that row
Number of families	1
Number of comparisons per family	2
Alpha	0.05
Šídák's multiple comparisons test	Mean Diff.	95.00% CI of diff.	Below threshold?	Summary	Adjusted P Value
DMSO - CMP-182
Vehicle	-0.01833	-1.853 to 1.816	No	ns	0.9996
N4 1nM	-7.85	-9.684 to -6.016	Yes	****	<0.0001
Test details	Mean 1	Mean 2	Mean Diff.	SE of diff.	N1	N2	t
DMSO - CMP-182
Vehicle	0.01783	0.03617	-0.01833	0.7589	6	6	0.02416
N4 1nM	24.55	32.4	-7.85	0.7589	6	6	10.34
Table Analyzed	ifn tnf
Two-way ANOVA	Ordinary
Alpha	0.05
Source of Variation	% of total variation	P value	P value summary	Significant?
Interaction	1.813	<0.0001	****	Yes
Row Factor	95.68	<0.0001	****	Yes
Column Factor	1.83	<0.0001	****	Yes
ANOVA table	SS	DF	MS	F (DFn, DFd)	P value
Interaction	92	1	92	F (1, 20) = 53.25	P<0.0001
Row Factor	4856	1	4856	F (1, 20) = 2810	P<0.0001
Column Factor	92.87	1	92.87	F (1, 20) = 53.75	P<0.0001
Residual	34.56	20	1.728
Difference between column means
Mean of DMSO	12.28
Mean of CMP-182	16.22
Difference between means	-3.934
SE of difference	0.5366
95% CI of difference	-5.054 to -2.815
Difference between row means
Mean of Vehicle	0.027
Mean of N4 1nM	28.48
Difference between means	-28.45
SE of difference	0.5366
95% CI of difference	-29.57 to -27.33
Interaction CI
Mean diff, A1 - B1	-0.01833
Mean diff, A2 - B2	-7.85
(A1 -B1) - (A2 - B2)	7.832
95% CI of difference	5.593 to 10.07
(B1 - A1) - (B2 - A2)	-7.832
95% CI of difference	-10.07 to -5.593
Data summary
Number of columns (Column Factor)	2
Number of rows (Row Factor)	2
Number of values	24
FIGURE 2C
Table Analyzed	day3 CTV0.5%
Column B	WTI
vs.	vs.
Column A	WT
Paired t test
P value	0.0012
P value summary	**
Significantly different (P < 0.05)?	Yes
One- or two-tailed P value?	Two-tailed
t, df	t=12.18, df=3
Number of pairs	4
How big is the difference?
Mean of differences (B - A)	27.74
SD of differences	4.554
SEM of differences	2.277
95% confidence interval	20.50 to 34.99
R squared (partial eta squared)	0.9802
How effective was the pairing?
Correlation coefficient (r)	0.9934
P value (one tailed)	0.0033
P value summary	**
Was the pairing significantly effective?	Yes
Table Analyzed	day3 CTV0.5%
Column D	2KI
vs.	vs.
Column C	2K
Paired t test
P value	0.0203
P value summary	*
Significantly different (P < 0.05)?	Yes
One- or two-tailed P value?	Two-tailed
t, df	t=4.517, df=3
Number of pairs	4
How big is the difference?
Mean of differences (D - C)	23.93
SD of differences	10.59
SEM of differences	5.297
95% confidence interval	7.067 to 40.78
R squared (partial eta squared)	0.8718
How effective was the pairing?
Correlation coefficient (r)	0.895
P value (one tailed)	0.0525
P value summary	ns
Was the pairing significantly effective?	No
FIGURE 2D
Table Analyzed	Vehicle vs CMP-182
Two-way ANOVA	Ordinary
Alpha	0.05
Source of Variation	% of total variation	P value	P value summary	Significant?
Interaction	13.58	0.0008	***	Yes
Row Factor	49.35	<0.0001	****	Yes
Column Factor	29.32	<0.0001	****	Yes
ANOVA table	SS	DF	MS	F (DFn, DFd)	P value
Interaction	9532	3	3177	F (3, 16) = 9.351	P=0.0008
Row Factor	34646	3	11549	F (3, 16) = 33.99	P<0.0001
Column Factor	20586	1	20586	F (1, 16) = 60.58	P<0.0001
Residual	5437	16	339.8
Difference between column means
Mean of Vehicle	125.6
Mean of CMP-182 10 uM	184.1
Difference between means	-58.58
SE of difference	7.525
95% CI of difference	-74.53 to -42.62
Data summary
Number of columns (Column Factor)	2
Number of rows (Row Factor)	4
Number of values	24
Compare each cell mean with the other cell mean in that row
Number of families	1
Number of comparisons per family	4
Alpha	0.05
Šídák's multiple comparisons test	Mean Diff.	95.00% CI of diff.	Below threshold?	Summary	Adjusted P Value
Vehicle - CMP-182 10 uM
0	7.033	-35.17 to 49.23	No	ns	0.9844
2	-98.67	-140.9 to -56.47	Yes	****	<0.0001
5	-79	-121.2 to -36.80	Yes	***	0.0003
10	-63.67	-105.9 to -21.47	Yes	**	0.0025
Test details	Mean 1	Mean 2	Mean Diff.	SE of diff.	N1	N2	t	DF
Vehicle - CMP-182 10 uM
0	98.53	91.5	7.033	15.05	3	3	0.4673	16
2	141.3	240	-98.67	15.05	3	3	6.556	16
5	145	224	-79	15.05	3	3	5.249	16
10	117.3	181	-63.67	15.05	3	3	4.23	16
FIGURE 2E
Table Analyzed	pSTAT5% no 2k
Column B	WT+I
vs.	vs.
Column A	WT
Paired t test
P value	0.0018
P value summary	**
Significantly different (P < 0.05)?	Yes
One- or two-tailed P value?	Two-tailed
t, df	t=10.61, df=3
Number of pairs	4
How big is the difference?
Mean of differences (B - A)	12.98
SD of differences	2.446
SEM of differences	1.223
95% confidence interval	9.083 to 16.87
R squared (partial eta squared)	0.974
How effective was the pairing?
Correlation coefficient (r)	0.2397
P value (one tailed)	0.3801
P value summary	ns
Was the pairing significantly effective?	No
FIGURE 2F
Table Analyzed	CD8 IL-2 5NG
Two-way ANOVA	Ordinary
Alpha	0.05
Source of Variation	% of total variation	P value	P value summary	Significant?
Interaction	4.976	<0.0001	****	Yes
Row Factor	23.15	<0.0001	****	Yes
Column Factor	68.42	<0.0001	****	Yes
ANOVA table	SS	DF	MS	F (DFn, DFd)	P value
Interaction	127413257	5	25482651	F (5, 60) = 17.29	P<0.0001
Row Factor	592862780	5	118572556	F (5, 60) = 80.45	P<0.0001
Column Factor	1751974684	1	1751974684	F (1, 60) = 1189	P<0.0001
Residual	88433710	60	1473895
Difference between column means
Mean of DMSO	4141
Mean of CMP-182	14007
Difference between means	-9866
SE of difference	286.2
95% CI of difference	-10438 to -9293
Data summary
Number of columns (Column Factor)	2
Number of rows (Row Factor)	6
Number of values	72
Compare each cell mean with the other cell mean in that row
Number of families	1
Number of comparisons per family	6
Alpha	0.05
Šídák's multiple comparisons test	Mean Diff.	95.00% CI of diff.	Below threshold?	Summary	Adjusted P Value
DMSO - CMP-182
Row 1	-4809	-6716 to -2902	Yes	****	<0.0001
Row 2	-10391	-12298 to -8484	Yes	****	<0.0001
Row 3	-12527	-14434 to -10620	Yes	****	<0.0001
Row 4	-12764	-14671 to -10857	Yes	****	<0.0001
Row 5	-9906	-11813 to -7999	Yes	****	<0.0001
Row 6	-8797	-10704 to -6890	Yes	****	<0.0001
Test details	Mean 1	Mean 2	Mean Diff.	SE of diff.	N1	N2	t	DF
DMSO - CMP-182
Row 1	1538	6348	-4809	700.9	6	6	6.861	60
Row 2	5649	16040	-10391	700.9	6	6	14.82	60
Row 3	6049	18576	-12527	700.9	6	6	17.87	60
Row 4	5095	17859	-12764	700.9	6	6	18.21	60
Row 5	3719	13625	-9906	700.9	6	6	14.13	60
Row 6	2799	11596	-8797	700.9	6	6	12.55	60

## Sheet: Figure 3 - raw data
FIGURE 3A
Tumour growth
Days post injection		C57BL/6 n=8 Saline									C57BL/6 n=8 CMP-182
6		17.2	20.25	20.7	22.09	23.52	25.44	20.5	19.8		22.54	20.7	19.36	20.25	18.49	22.09	26.95	24
8		21.16	23.4	22.5	26.32	27.14	35.36	25.8	25.3		22.08	20.7	20.68	20.91	19.78	21.15	25.97	24.48
10		31.36	28.8	33.48	34.65	34.22	36.72	33.92	42.12		27.56	22.95	17.6	23.1	20.64	23.04	23.65	27.84
13		39.76	31.95	43.07	39.04	36.5	50.02	37.1	51.3		32.33	20.58	17.6	24.36	20.64	24.48	30.6	35.51
15		48.96	35.72	50.22	57	39.27	66.5	48.6	88.16		37.95	25.76	21.12	24.36	20.64	28.62	35.75	38.5
17		77.52	46.98	57.96	66	55.04	75.6	58.5	105.6		38.86	23.1	27	24.36	22.05	35.64	37.7	45.6
19		80.04	62.72	64.8	70.2	65	91.2	71.78	124.95		36.48	25.2	31.36	27.26	23.03	38.76	40.12	48.98
21		131.52	81.9	99.75	105.45	84.24	118.44	78.44	161		36.6	26.32	30	30.68	26.52	49.4	42.16	54.27
23		176.12	101.2	110.67	146.32	105.02	144.9	90.85	194.36		43.55	30	34.02	32.76	29.15	54.51	48.18	57.27
Tumour weights
C57BL/6 n=8 Saline	C57BL/6 n=8 CMP-182
440	182
222	78
293	67
289	63
311	72
459	122
242	126
783	126
FIGURE 3B
CD4 CM		CD4 EM		CD8 CM		CD8 EM
C57BL/6 n=8 Saline	C57BL/6 n=8 CMP-182	C57BL/6 n=8 Saline	C57BL/6 n=8 CMP-182	C57BL/6 n=8 Saline	C57BL/6 n=8 CMP-182	C57BL/6 n=8 Saline	C57BL/6 n=8 CMP-182
4299.75	13646.7	16707.6	58080.5	9602.78	9764.69	42977.1	475962
2399.34	10269.5	16069.1	57626.9	13265.3	16418.1	53888.6	252486
1678.74	19924.3	9892.06	97693.4	5091.71	28351.1	41441.2	645076
9358.82	3594.49	26381.2	34163.6	23339	6998.12	141776	145561
7863.07	6241.57	50843.2	31264.1	11977.1	17543.9	157332	162309
5083.51	9832.66	13955.5	40523.5	11546.8	14041.8	50205.8	158243
4207.95	15443.4	22294.6	56912.2	11250.1	25595.8	93169.9	298399
3308.38	13774.1	31018	58671.1	8061.38	16037	107448	712941
FIGURE 3C
B cells		NK cells		Tregs		MDSCs
C57BL/6 n=8 Saline	C57BL/6 n=8 CMP-182	C57BL/6 n=8 Saline	C57BL/6 n=8 CMP-182	C57BL/6 n=8 Saline	C57BL/6 n=8 CMP-182	C57BL/6 n=8 Saline	C57BL/6 n=8 CMP-182
14704.1	637381	7291.03	53996.5	14649.1	37850.9	6389.35	7233.27
15876.8	407518	11487.8	51837.7	13217.7	32712.9	1248.91	14188.5
67352.8	776084	10678.9	100720	5953.91	56270	3539.95	10630.9
202864	76494	19200.3	21287.1	32154.7	23413.3	5889.12	2836.06
50391.6	121459	15840.5	36716.2	50073.2	32400.2	5835.44	4354.35
35218.5	257958	10757.4	38099.6	12684	29332.1	2046.17	10982
91429.4	330422	25079.1	99066.8	14741.7	43551.9	4272.78	9975.65
49655.7	397789	12507.5	65304.2	20689.6	47349	4813.6	6578.23
FIGURE 3D
GRZMB		PD-1 TIM-3		IFNg TNF		PD-1 LAG-3
C57BL/6 n=8 Saline	C57BL/6 n=8 CMP-182	C57BL/6 n=8 Saline	C57BL/6 n=8 CMP-182	C57BL/6 n=8 Saline	C57BL/6 n=8 CMP-182	C57BL/6 n=8 Saline	C57BL/6 n=8 CMP-182
18.7	38.7	12.5	64.6	21.8	31.1	9	39.6
30.6	39	15.6	50.1	16.9	34.1	13.2	36.2
34.8	35.1	35.6	56.3	4.64	30.3	27.3	34
8.73	25.9	19.6	51.4	5.04	42.5	13.9	27
10.1	27.7	15.7	49.7	9.9	32.1	9.13	25.2
8.74	35.3	17	42.6	22.8	21.2	9.59	33.5
31.1	28.6	28.2	48.5	12.1	15.1	22.3	39.6
19	36.2	46.1	63	9.11	36.5	26.2	41.6
FIGURE 3E
p-STAT-5 MFIs		p-SFK MFIs
C57BL/6 n=8 Saline	C57BL/6 n=8 CMP-182	C57BL/6 n=8 Saline	C57BL/6 n=8 CMP-182
963	1043	134	362
803	825	351	359
629	973	334	441
806	931	175	347
825	1046	301	414
677	926	330	282
704	948	320	298
793	1137	264	354

## Sheet: Figure 3 - medians & p values
FIGURE 3A
Table Analyzed	Tumour size AT-3-OVA							Compare each cell mean with the other cell mean in that row
Two-way RM ANOVA	Matching: Stacked							Number of families	1
Assume sphericity?	No							Number of comparisons per family	9
Alpha	0.05							Alpha	0.05
Source of Variation	% of total variation	P value	P value summary	Significant?	Geisser-Greenhouse's epsilon			Bonferroni's multiple comparisons test	Mean Diff.	95.00% CI of diff.	Below threshold?	Summary	Adjusted P Value
Time point x Tumour sizes	19.33	<0.0001	****	Yes
Time point	39.86	<0.0001	****	Yes	0.1651			C57BL/6 n=8 Saline - C57BL/6 n=8 CMP-182
Tumour sizes	24.22	<0.0001	****	Yes				6	-0.61	-4.907 to 3.687	No	ns	>0.9999
Subject	9.067	<0.0001	****	Yes				8	3.904	-2.083 to 9.891	No	ns	0.4065
								10	11.11	5.132 to 17.09	Yes	***	0.0003
ANOVA table	SS	DF	MS	F (DFn, DFd)	P value			13	15.33	4.619 to 26.04	Yes	**	0.0032
Time point x Tumour sizes	31735	8	3967	F (8, 112) = 36.00	P<0.0001			15	25.22	2.286 to 48.15	Yes	*	0.0283
Time point	65417	8	8177	F (1.321, 18.49) = 74.20	P<0.0001			17	36.11	10.79 to 61.43	Yes	**	0.0047
Tumour sizes	39760	1	39760	F (1, 14) = 37.40	P<0.0001			19	44.94	16.28 to 73.59	Yes	**	0.0025
Subject	14882	14	1063	F (14, 112) = 9.646	P<0.0001			21	70.6	31.61 to 109.6	Yes	***	0.001
Residual	12343	112	110.2					23	92.5	40.56 to 144.4	Yes	**	0.0013
Difference between column means
Mean of C57BL/6 n=8 Saline	62.76							Test details	Mean 1	Mean 2	Mean Diff.	SE of diff.	N1	N2	t	DF
Mean of C57BL/6 n=8 CMP-182	29.53
Difference between means	33.23							C57BL/6 n=8 Saline - C57BL/6 n=8 CMP-182
SE of difference	5.434							6	21.19	21.8	-0.61	1.311	8	8	0.4652	13.88
95% CI of difference	21.58 to 44.89							8	25.87	21.97	3.904	1.711	8	8	2.281	10.22
								10	34.41	23.3	11.11	1.82	8	8	6.106	13.69
Data summary								13	41.09	25.76	15.33	3.271	8	8	4.686	13.97
Number of columns (Tumour sizes)	2							15	54.3	29.09	25.22	6.452	8	8	3.908	9.627
Number of rows (Time point)	9							17	67.9	31.79	36.11	7.204	8	8	5.013	10.03
Number of subjects (Subject)	16							19	78.84	33.9	44.94	8.011	8	8	5.609	9.404
Number of missing values	0							21	107.6	36.99	70.6	10.74	8	8	6.575	8.919
								23	133.7	41.18	92.5	13.95	8	8	6.633	8.226
Table Analyzed	Tumour weight d21
Column B	Data Set-B
vs.	vs.
Column A	Data Set-A
Mann Whitney test
P value	0.0002
Exact or approximate P value?	Exact
P value summary	***
Significantly different (P < 0.05)?	Yes
One- or two-tailed P value?	Two-tailed
Sum of ranks in column A,B	100 , 36
Mann-Whitney U	0
Difference between medians
Median of column A	302.0, n=8
Median of column B	100.0, n=8
Difference: Actual	-202
Difference: Hodges-Lehmann	-221.5
FIGURE 3B
Table Analyzed	CD4 CM TILS
Column B	Data Set-B
vs.	vs.
Column A	Data Set-A
Mann Whitney test
P value	0.007
Exact or approximate P value?	Exact
P value summary	**
Significantly different (P < 0.05)?	Yes
One- or two-tailed P value?	Two-tailed
Sum of ranks in column A,B	43 , 93
Mann-Whitney U	7
Difference between medians
Median of column A	4254, n=8
Median of column B	11958, n=8
Difference: Actual	7704
Difference: Hodges-Lehmann	6743
Table Analyzed	CD4 EM TILS
Column B	Data Set-B
vs.	vs.
Column A	Data Set-A
Mann Whitney test
P value	0.0011
Exact or approximate P value?	Exact
P value summary	**
Significantly different (P < 0.05)?	Yes
One- or two-tailed P value?	Two-tailed
Sum of ranks in column A,B	39 , 97
Mann-Whitney U	3
Difference between medians
Median of column A	19501, n=8
Median of column B	57270, n=8
Difference: Actual	37768
Difference: Hodges-Lehmann	30581
Table Analyzed	CD8 CM TILS
Column B	Data Set-B
vs.	vs.
Column A	Data Set-A
Mann Whitney test
P value	0.1049
Exact or approximate P value?	Exact
P value summary	ns
Significantly different (P < 0.05)?	No
One- or two-tailed P value?	Two-tailed
Sum of ranks in column A,B	52 , 84
Mann-Whitney U	16
Difference between medians
Median of column A	11398, n=8
Median of column B	16228, n=8
Difference: Actual	4829
Difference: Hodges-Lehmann	4730
Table Analyzed	CD8 EM TILS
Column B	Data Set-B
vs.	vs.
Column A	Data Set-A
Mann Whitney test
P value	0.0003
Exact or approximate P value?	Exact
P value summary	***
Significantly different (P < 0.05)?	Yes
One- or two-tailed P value?	Two-tailed
Sum of ranks in column A,B	37 , 99
Mann-Whitney U	1
Difference between medians
Median of column A	73529, n=8
Median of column B	275442, n=8
Difference: Actual	201913
Difference: Hodges-Lehmann	200438
FIGURE 3C
Table Analyzed	B cells TILS
Column B	Data Set-B
vs.	vs.
Column A	Data Set-A
Mann Whitney test
P value	0.0011
Exact or approximate P value?	Exact
P value summary	**
Significantly different (P < 0.05)?	Yes
One- or two-tailed P value?	Two-tailed
Sum of ranks in column A,B	39 , 97
Mann-Whitney U	3
Difference between medians
Median of column A	50024, n=8
Median of column B	364105, n=8
Difference: Actual	314082
Difference: Hodges-Lehmann	300781
Table Analyzed	Nk cells TILS
Column B	Data Set-B
vs.	vs.
Column A	Data Set-A
Mann Whitney test
P value	0.0003
Exact or approximate P value?	Exact
P value summary	***
Significantly different (P < 0.05)?	Yes
One- or two-tailed P value?	Two-tailed
Sum of ranks in column A,B	37 , 99
Mann-Whitney U	1
Difference between medians
Median of column A	11998, n=8
Median of column B	52917, n=8
Difference: Actual	40919
Difference: Hodges-Lehmann	40288
Table Analyzed	Tregs TILS
Column B	Data Set-B
vs.	vs.
Column A	Data Set-A
Mann Whitney test
P value	0.0148
Exact or approximate P value?	Exact
P value summary	*
Significantly different (P < 0.05)?	Yes
One- or two-tailed P value?	Two-tailed
Sum of ranks in column A,B	45 , 91
Mann-Whitney U	9
Difference between medians
Median of column A	14695, n=8
Median of column B	35282, n=8
Difference: Actual	20587
Difference: Hodges-Lehmann	18018
Table Analyzed	MDSCs TILS
Column B	Data Set-B
vs.	vs.
Column A	Data Set-A
Mann Whitney test
P value	0.0207
Exact or approximate P value?	Exact
P value summary	*
Significantly different (P < 0.05)?	Yes
One- or two-tailed P value?	Two-tailed
Sum of ranks in column A,B	46 , 90
Mann-Whitney U	10
Difference between medians
Median of column A	4543, n=8
Median of column B	8604, n=8
Difference: Actual	4061
Difference: Hodges-Lehmann	4387
Table Analyzed	B cells Spleen
Column B	Data Set-B
vs.	vs.
Column A	Data Set-A
Mann Whitney test
P value	0.003
Exact or approximate P value?	Exact
P value summary	**
Significantly different (P < 0.05)?	Yes
One- or two-tailed P value?	Two-tailed
Sum of ranks in column A,B	95 , 41
Mann-Whitney U	5
Difference between medians
Median of column A	2147710, n=8
Median of column B	1202070, n=8
Difference: Actual	-945640
Difference: Hodges-Lehmann	-965706
Table Analyzed	Nk cells Spleen
Column B	Data Set-B
vs.	vs.
Column A	Data Set-A
Mann Whitney test
P value	0.0047
Exact or approximate P value?	Exact
P value summary	**
Significantly different (P < 0.05)?	Yes
One- or two-tailed P value?	Two-tailed
Sum of ranks in column A,B	94 , 42
Mann-Whitney U	6
Difference between medians
Median of column A	1896516, n=8
Median of column B	1062533, n=8
Difference: Actual	-833983
Difference: Hodges-Lehmann	-677632
FIGURE 3D
Table Analyzed	GRZB TILS
Column B	Data Set-B
vs.	vs.
Column A	Data Set-A
Mann Whitney test
P value	0.0148
Exact or approximate P value?	Exact
P value summary	*
Significantly different (P < 0.05)?	Yes
One- or two-tailed P value?	Two-tailed
Sum of ranks in column A,B	45 , 91
Mann-Whitney U	9
Difference between medians
Median of column A	18.85, n=8
Median of column B	35.20, n=8
Difference: Actual	16.35
Difference: Hodges-Lehmann	16.2
Table Analyzed	PD-1 TIM-3 TILS
Column B	Data Set-B
vs.	vs.
Column A	Data Set-A
Mann Whitney test
P value	0.0003
Exact or approximate P value?	Exact
P value summary	***
Significantly different (P < 0.05)?	Yes
One- or two-tailed P value?	Two-tailed
Sum of ranks in column A,B	37 , 99
Mann-Whitney U	1
Difference between medians
Median of column A	18.30, n=8
Median of column B	50.75, n=8
Difference: Actual	32.45
Difference: Hodges-Lehmann	32.25
Table Analyzed	IFNg TNF TILS
Column B	Data Set-B
vs.	vs.
Column A	Data Set-A
Mann Whitney test
P value	0.003
Exact or approximate P value?	Exact
P value summary	**
Significantly different (P < 0.05)?	Yes
One- or two-tailed P value?	Two-tailed
Sum of ranks in column A,B	41 , 95
Mann-Whitney U	5
Difference between medians
Median of column A	11.00, n=8
Median of column B	31.60, n=8
Difference: Actual	20.6
Difference: Hodges-Lehmann	19.3
Table Analyzed	PD-1 Lag-3 TILS
Column B	Data Set-B
vs.	vs.
Column A	Data Set-A
Mann Whitney test
P value	0.0011
Exact or approximate P value?	Exact
P value summary	**
Significantly different (P < 0.05)?	Yes
One- or two-tailed P value?	Two-tailed
Sum of ranks in column A,B	39 , 97
Mann-Whitney U	3
Difference between medians
Median of column A	13.55, n=8
Median of column B	35.10, n=8
Difference: Actual	21.55
Difference: Hodges-Lehmann	17.94
FIGURE 3E
Table Analyzed	pSTAT5 CD8 EM
Column B	Data Set-B
vs.	vs.
Column A	Data Set-A
Mann Whitney test
P value	0.002
Exact or approximate P value?	Exact
P value summary	**
Significantly different (P < 0.05)?	Yes
One- or two-tailed P value?	Two-tailed
Sum of ranks in column A,B	40.50 , 95.50
Mann-Whitney U	4.5
Difference between medians
Median of column A	798.0, n=8
Median of column B	960.5, n=8
Difference: Actual	162.5
Difference: Hodges-Lehmann	219.5
Table Analyzed	pSFK CD8 EM
Column B	Data Set-B
vs.	vs.
Column A	Data Set-A
Mann Whitney test
P value	0.0281
Exact or approximate P value?	Exact
P value summary	*
Significantly different (P < 0.05)?	Yes
One- or two-tailed P value?	Two-tailed
Sum of ranks in column A,B	47 , 89
Mann-Whitney U	11
Difference between medians
Median of column A	310.5, n=8
Median of column B	356.5, n=8
Difference: Actual	46
Difference: Hodges-Lehmann	62

## Sheet: Figure 4 - raw data
FIGURE 4A
Tumour growth
Days post injection	MC38 n=7 Vehicle								MC38 n=5 CMP-182 10 mg
7	27.8712	13.9084	28.548	24.062	14.868	8.9365	16.3438		14.2859	20.3252	20.2131	15.2865	13.9084
10	54.1835	25.1875	26.8492	22.1364	12.3165	19.635	26.4768		21.9308	21.1854	45.7254	22.9296	28.815
13	73.563	29.8816	55.0732	37.8048	24.157	23.941	30.008		29.9376	21.6489	72.4458	32.816	40.3221
15	82.96	32.85	54.27	33.37	33.55	36.96	33.5		32.94	31.85	42.18	22.5	27
16	145.517	37.683	95.3085	47.9925	38.0464	53.513	54.9054		40.779	29.5394	119.382	44.1741	56.472
18	177.76	43.4318	131.967	69.6976	55.845	67.469	69.1088		61.62	34.2	109.2	37.7	77.4
20	220.5	66.22	178.22	88	72.9	107.95	80.8		61.62	38.76	109.2	38.35	60.8
Tumour weights
MC38 n=6 Vehicle	MC38 n=6 CMP-182 10 mg
1176	243
489	125
380	480
336	119
482	315
381
336
FIGURE 4B
CD4 EM		CD8 EM		PD-1 TIM-3		GRZMB
Vehicle	CMP-182	Vehicle	CMP-182	Vehicle	CMP-182	Vehicle	CMP-182
4356.44	7887.52	3160.07	15044.4	49.1	71	79.8	88.5
8215.76	30840.7	9299.68	39708.3	63.9	72.3	78.9	78.2
4709.74	10292.6	6111.22	17222.4	65.3	61.5	74.2	82.1
8128.54	20601	12342.1	39521.3	61.6	79.9	70.9	82.7
8589.21	9909.06	13540.5	13554.1	60.1	67.1	68.2	77.1
4841.61		4179.39		64.9		53.3
5206.8		5825.33		61.5		70.4
FIGURE 4C
B cells		NK cells		Tregs		MDSCs
Vehicle	CMP-182	Vehicle	CMP-182	Vehicle	CMP-182	Vehicle	CMP-182
463.671	1614.8	4282.98	12195.1	1032.33	1910.56	51032.5	35014.8
836.914	2825.59	6954.89	31635.4	2654.44	8524.67	19705.5	125819
871.258	875.433	4246.15	14041.5	2281.85	3417.74	15061.3	42394.5
1114.77	4615.54	14615.3	15109.2	4505.55	9313.01	48496.9	66581.6
1442.26	1539.85	10441.1	9658.51	2460.66	2270.7	39176.3	40317.8
717.012		2453.11		2580.96		12307.1
1047.81		5891.39		2494.4		23496.2
FIGURE 4D
Tumour growth
Days post injection	AT-3 n=8 Vehicle									AT-3 n=6 CMP-182 10 mg
10	24.57	19	37.62	33	38.43	18.72	42.16	34.56		18.92	38.28	21.93	30.78	35.75	25.97
13	40.05	26.32	54.67	38.5	37.82	30.21	49.6	44.66		24.01	35.1	25.44	30.24	37.12	27.5
16	50	41.18	62.48	61.88	46.36	46.08	86.4	66.96		28.5	42.21	23.76	29.58	41.04	36.4
19	83.2	74.88	83	87.36	84.39	86	106.48	70.5		40.71	52.8	61.32	46.5	44.4	42.9
22	107.44	82.95	140.61	131.58	109.44	120	158.62	110.11		40.95	59.13	71.25	50.16	54.4	49.4
25	146.59	96.8	158.76	159.6	125	164.7	197.64	135		70.31	63.7	89.04	67.08	73.15	57.67
27	172.7	123.2	162.14	195	125	183.04	200	165.77		77.08	74.4	63	65.86	98.28	55.44
Tumour weights
AT-3 n=7 Vehicle	AT-3 n=6 CMP-182 10 mg
730	433
678	615
731	255
1050	610
756	642
1048	344
1087
FIGURE 4E
CD4 EM		CD8 EM		PD-1 TIM-3		GRZMB
Vehicle	CMP-182	Vehicle	CMP-182	Vehicle	CMP-182	Vehicle	CMP-182
931.532	3726.1	5778.41	36747.8	19.1	17.7	26.3	38
1279.47	1503.32	7784.5	11580.8	25.5	30.7	22.9	29.8
1129.72	2365.26	6147	23763.5	12.3	29.6	29	32
2440.54	3607.46	9199.74	22145.6	13.4	26.7	26.2	36.3
943.329	1559.09	7639.33	15367.2	26.6	38	22.4	27.7
834.836		4259.49		18.9		29
770.106		4458.8		6.83		11.7
FIGURE 4F
B cells		NK cells		Tregs		MDSCs
Vehicle	CMP-182	Vehicle	CMP-182	Vehicle	CMP-182	Vehicle	CMP-182
1607.69	10773	2622.69	10197.4	373.923	857.48	4282.24	17269.7
3275.39	2554.29	2715.98	4505.05	269.877	533.579	4292.87	11457.4
8225.11	3750.15	4126.08	4177.56	284.749	888.636	5079.82	14297.5
26797	13582.9	3887.7	6667.39	302.825	1675.89	8414.29	10691.6
3424.7	3202.26	2001.07	3703.02	240.506	531.261	3224.59	5468.87
3791.76		1679.64		311.391		2851.37
1650.77		2114.81		596.096		2685.35

## Sheet: Figure 4 - medians & p values
FIGURE 4A
Table Analyzed	Tumour size						Compare each cell mean with the other cell mean in that row
Two-way RM ANOVA	Matching: Stacked						Number of families	1
Assume sphericity?	Yes						Number of comparisons per family	7
Alpha	0.05						Alpha	0.05
Source of Variation	% of total variation	P value	P value summary	Significant?			Šídák's multiple comparisons test	Predicted (LS) mean diff.	95.00% CI of diff.	Below threshold?	Summary	Adjusted P Value
Time point x Tumour sizes	5.204	0.0073	**	Yes
Time point	37	<0.0001	****	Yes			MC38 n=7 Vehicle - MC38 n=5 CMP-182 10 mg
Tumour sizes	3.26	0.3467	ns	No			7	2.416	-46.78 to 51.61	No	ns	>0.9999
Subject	33.44	<0.0001	****	Yes			10	-1.434	-50.63 to 47.76	No	ns	>0.9999
							13	-0.23	-49.42 to 48.96	No	ns	>0.9999
ANOVA table	SS	DF	MS	F (DFn, DFd)	P value		15	12.63	-36.56 to 61.82	No	ns	0.9898
Time point x Tumour sizes	6834	6	1139	F (6, 60) = 3.289	P=0.0073		16	9.497	-39.70 to 58.69	No	ns	0.9982
Time point	48596	6	8099	F (6, 60) = 23.39	P<0.0001		18	23.87	-25.32 to 73.07	No	ns	0.7595
Tumour sizes	4282	1	4282	F (1, 10) = 0.9751	P=0.3467		20	54.62	5.431 to 103.8	Yes	*	0.0212
Subject	43913	10	4391	F (10, 60) = 12.68	P<0.0001
Residual	20780	60	346.3
							Test details	Predicted (LS) mean 1	Predicted (LS) mean 2	Predicted (LS) mean diff.	SE of diff.	N1	N2	t	DF
Difference between column means
Mean of AT-3 n=6 Vehicle	57.27						MC38 n=7 Vehicle - MC38 n=5 CMP-182 10 mg
Mean of AT-3 n=5 CMP-182 10 mg	42.78						7	19.22	16.8	2.416	17.8	7	5	0.1357	70
Difference between means	14.48						10	26.68	28.12	-1.434	17.8	7	5	0.08054	70
SE of difference	14.67						13	39.2	39.43	-0.23	17.8	7	5	0.01292	70
95% CI of difference	-18.20 to 47.16						15	43.92	31.29	12.63	17.8	7	5	0.7095	70
							16	67.57	58.07	9.497	17.8	7	5	0.5335	70
Data summary							18	87.9	64.02	23.87	17.8	7	5	1.341	70
Number of columns (Tumour sizes)	2						20	116.4	61.75	54.62	17.8	7	5	3.069	70
Number of rows (Time point)	7
Number of subjects (Subject)	12
Number of missing values	0
Table Analyzed	Tumour weights
Column B	MC38 n=6 CMP-182 10 mg
vs.	vs.
Column A	MC38 n=6 Vehicle
Mann Whitney test
P value	0.0253
Exact or approximate P value?	Exact
P value summary	*
Significantly different (P < 0.05)?	Yes
One- or two-tailed P value?	Two-tailed
Sum of ranks in column A,B	59 , 19
Mann-Whitney U	4
Difference between medians
Median of column A	381.0, n=7
Median of column B	243.0, n=5
Difference: Actual	-138
Difference: Hodges-Lehmann	-211
FIGURE 4B
Table Analyzed	CD4 EM
Column B	CM-182
vs.	vs.
Column A	Vehicle
Mann Whitney test
P value	0.0177
Exact or approximate P value?	Exact
P value summary	*
Significantly different (P < 0.05)?	Yes
One- or two-tailed P value?	Two-tailed
Sum of ranks in column A,B	31 , 47
Mann-Whitney U	3
Difference between medians
Median of column A	5207, n=7
Median of column B	10293, n=5
Difference: Actual	5086
Difference: Hodges-Lehmann	5451
Table Analyzed	CD8 EM
Column B	CM-182
vs.	vs.
Column A	Vehicle
Mann Whitney test
P value	0.0025
Exact or approximate P value?	Exact
P value summary	**
Significantly different (P < 0.05)?	Yes
One- or two-tailed P value?	Two-tailed
Sum of ranks in column A,B	28 , 50
Mann-Whitney U	0
Difference between medians
Median of column A	6111, n=7
Median of column B	17222, n=5
Difference: Actual	11111
Difference: Hodges-Lehmann	11397
Table Analyzed	PD1 TIM-3
Column B	CM-182
vs.	vs.
Column A	Vehicle
Mann Whitney test
P value	0.0341
Exact or approximate P value?	Exact
P value summary	*
Significantly different (P < 0.05)?	Yes
One- or two-tailed P value?	Two-tailed
Sum of ranks in column A,B	32.50 , 45.50
Mann-Whitney U	4.5
Difference between medians
Median of column A	61.60, n=7
Median of column B	71.00, n=5
Difference: Actual	9.4
Difference: Hodges-Lehmann	8.4
Table Analyzed	GRZMB
Column B	CM-182
vs.	vs.
Column A	Vehicle
Mann Whitney test
P value	0.0303
Exact or approximate P value?	Exact
P value summary	*
Significantly different (P < 0.05)?	Yes
One- or two-tailed P value?	Two-tailed
Sum of ranks in column A,B	32 , 46
Mann-Whitney U	4
Difference between medians
Median of column A	70.90, n=7
Median of column B	82.10, n=5
Difference: Actual	11.2
Difference: Hodges-Lehmann	8.9
FIGURE 4C
Table Analyzed	B cells
Column B	CM-182
vs.	vs.
Column A	Vehicle
Mann Whitney test
P value	0.0177
Exact or approximate P value?	Exact
P value summary	*
Significantly different (P < 0.05)?	Yes
One- or two-tailed P value?	Two-tailed
Sum of ranks in column A,B	31 , 47
Mann-Whitney U	3
Difference between medians
Median of column A	871.3, n=7
Median of column B	1615, n=5
Difference: Actual	743.5
Difference: Hodges-Lehmann	822.8
Table Analyzed	NK cells
Column B	CM-182
vs.	vs.
Column A	Vehicle
Mann Whitney test
P value	0.0303
Exact or approximate P value?	Exact
P value summary	*
Significantly different (P < 0.05)?	Yes
One- or two-tailed P value?	Two-tailed
Sum of ranks in column A,B	32 , 46
Mann-Whitney U	4
Difference between medians
Median of column A	5891, n=7
Median of column B	14042, n=5
Difference: Actual	8150
Difference: Hodges-Lehmann	7949
Table Analyzed	Tregs
Column B	CM-182
vs.	vs.
Column A	Vehicle
Mann Whitney test
P value	0.5303
Exact or approximate P value?	Exact
P value summary	ns
Significantly different (P < 0.05)?	No
One- or two-tailed P value?	Two-tailed
Sum of ranks in column A,B	41 , 37
Mann-Whitney U	13
Difference between medians
Median of column A	2494, n=7
Median of column B	3418, n=5
Difference: Actual	923.3
Difference: Hodges-Lehmann	957.1
Table Analyzed	MDSCs
Column B	CM-182
vs.	vs.
Column A	Vehicle
Mann Whitney test
P value	0.1061
Exact or approximate P value?	Exact
P value summary	ns
Significantly different (P < 0.05)?	No
One- or two-tailed P value?	Two-tailed
Sum of ranks in column A,B	35 , 43
Mann-Whitney U	7
Difference between medians
Median of column A	23496, n=7
Median of column B	42394, n=5
Difference: Actual	18898
Difference: Hodges-Lehmann	22689
FIGURE 4D
Table Analyzed	Tumour size							Compare each cell mean with the other cell mean in that row
Mixed-effects model (REML)	Matching: Stacked							Number of families	1
Assume sphericity?	No							Number of comparisons per family	7
Alpha	0.05							Alpha	0.05
Fixed effects (type III)	P value	P value summary	Statistically significant (P < 0.05)?	F (DFn, DFd)	Geisser-Greenhouse's epsilon			Šídák's multiple comparisons test	Mean Diff.	95.00% CI of diff.	Below threshold?	Summary	Adjusted P Value
Time point	<0.0001	****	Yes	F (2.216, 26.59) = 130.8	0.3694
Tumour sizes	<0.0001	****	Yes	F (1, 12) = 43.37				AT-3 n=8 Vehicle - AT-3 n=6 CMP-182 10 mg
Time point x Tumour sizes	<0.0001	****	Yes	F (6, 72) = 31.51				10	2.403	-12.12 to 16.92	No	ns	0.9984
								13	10.33	-2.599 to 23.25	No	ns	0.1559
Random effects	SD	Variance						16	24.09	4.078 to 44.09	Yes	*	0.0159
Subject	11.68	136.3						19	36.37	20.62 to 52.12	Yes	****	<0.0001
Residual	11.58	134.1						22	65.88	35.00 to 96.76	Yes	***	0.0002
								25	77.85	38.50 to 117.2	Yes	***	0.0005
Was the matching effective?								27	93.51	54.37 to 132.7	Yes	****	<0.0001
Chi-square, df	33.79, 1
P value	<0.0001
P value summary	****							Test details	Mean 1	Mean 2	Mean Diff.	SE of diff.	N1	N2	t	DF
Is there significant matching (P < 0.05)?	Yes
								AT-3 n=8 Vehicle - AT-3 n=6 CMP-182 10 mg
Difference between column means								10	31.01	28.61	2.403	4.485	8	6	0.5357	11.75
Predicted mean of AT-3 n=8 Vehicle	92.48							13	40.23	29.9	10.33	3.963	8	6	2.606	11.33
Predicted mean of AT-3 n=6 CMP-182 10 mg	48.13							16	57.67	33.58	24.09	6.067	8	6	3.97	10.77
Difference between predicted means	44.35							19	84.48	48.11	36.37	4.885	8	6	7.446	12
SE of difference	6.734							22	120.1	54.22	65.88	9.238	8	6	7.131	10.16
95% CI of difference	29.68 to 59.02							25	148	70.16	77.85	11.48	8	6	6.78	9.201
								27	165.9	72.34	93.51	11.91	8	6	7.853	10.92
Data summary
Number of columns (Tumour sizes)	2
Number of rows (Time point)	7
Number of subjects (Subject)	14
Number of missing values	0
Table Analyzed	Tumour weights
Column B	AT-3 n=6 CMP-182 10 mg
vs.	vs.
Column A	AT-3 n=6 Vehicle
Mann Whitney test
P value	0.0012
Exact or approximate P value?	Exact
P value summary	**
Significantly different (P < 0.05)?	Yes
One- or two-tailed P value?	Two-tailed
Sum of ranks in column A,B	70 , 21
Mann-Whitney U	0
Difference between medians
Median of column A	756.0, n=7
Median of column B	521.5, n=6
Difference: Actual	-234.5
Difference: Hodges-Lehmann	-410
FIGURE 4E
Table Analyzed	CD4 EM
Column B	CM-182
vs.	vs.
Column A	Vehicle
Mann Whitney test
P value	0.0177
Exact or approximate P value?	Exact
P value summary	*
Significantly different (P < 0.05)?	Yes
One- or two-tailed P value?	Two-tailed
Sum of ranks in column A,B	31 , 47
Mann-Whitney U	3
Difference between medians
Median of column A	943.3, n=7
Median of column B	2365, n=5
Difference: Actual	1422
Difference: Hodges-Lehmann	1236
Table Analyzed	CD8 EM
Column B	CM-182
vs.	vs.
Column A	Vehicle
Mann Whitney test
P value	0.0025
Exact or approximate P value?	Exact
P value summary	**
Significantly different (P < 0.05)?	Yes
One- or two-tailed P value?	Two-tailed
Sum of ranks in column A,B	28 , 50
Mann-Whitney U	0
Difference between medians
Median of column A	6147, n=7
Median of column B	22146, n=5
Difference: Actual	15999
Difference: Hodges-Lehmann	14564
Table Analyzed	PD1 TIM-3
Column B	CM-182
vs.	vs.
Column A	Vehicle
Mann Whitney test
P value	0.0303
Exact or approximate P value?	Exact
P value summary	*
Significantly different (P < 0.05)?	Yes
One- or two-tailed P value?	Two-tailed
Sum of ranks in column A,B	32 , 46
Mann-Whitney U	4
Difference between medians
Median of column A	18.90, n=7
Median of column B	29.60, n=5
Difference: Actual	10.7
Difference: Hodges-Lehmann	11.4
Table Analyzed	GRZMB
Column B	CM-182
vs.	vs.
Column A	Vehicle
Mann Whitney test
P value	0.0088
Exact or approximate P value?	Exact
P value summary	**
Significantly different (P < 0.05)?	Yes
One- or two-tailed P value?	Two-tailed
Sum of ranks in column A,B	30 , 48
Mann-Whitney U	2
Difference between medians
Median of column A	26.20, n=7
Median of column B	32.00, n=5
Difference: Actual	5.8
Difference: Hodges-Lehmann	7.4
FIGURE 4F
Table Analyzed	B cells
Column B	CM-182
vs.	vs.
Column A	Vehicle
Mann Whitney test
P value	0.7551
Exact or approximate P value?	Exact
P value summary	ns
Significantly different (P < 0.05)?	No
One- or two-tailed P value?	Two-tailed
Sum of ranks in column A,B	43 , 35
Mann-Whitney U	15
Difference between medians
Median of column A	3425, n=7
Median of column B	3750, n=5
Difference: Actual	325.5
Difference: Hodges-Lehmann	903.5
Table Analyzed	NK cells
Column B	CM-182
vs.	vs.
Column A	Vehicle
Mann Whitney test
P value	0.0101
Exact or approximate P value?	Exact
P value summary	*
Significantly different (P < 0.05)?	Yes
One- or two-tailed P value?	Two-tailed
Sum of ranks in column A,B	30 , 48
Mann-Whitney U	2
Difference between medians
Median of column A	2623, n=7
Median of column B	4505, n=5
Difference: Actual	1882
Difference: Hodges-Lehmann	2390
Table Analyzed	Tregs
Column B	CM-182
vs.	vs.
Column A	Vehicle
Mann Whitney test
P value	0.0101
Exact or approximate P value?	Exact
P value summary	*
Significantly different (P < 0.05)?	Yes
One- or two-tailed P value?	Two-tailed
Sum of ranks in column A,B	30 , 48
Mann-Whitney U	2
Difference between medians
Median of column A	302.8, n=7
Median of column B	857.5, n=5
Difference: Actual	554.7
Difference: Hodges-Lehmann	514.7
Table Analyzed	MDSCs
Column B	CM-182
vs.	vs.
Column A	Vehicle
Mann Whitney test
P value	0.0051
Exact or approximate P value?	Exact
P value summary	**
Significantly different (P < 0.05)?	Yes
One- or two-tailed P value?	Two-tailed
Sum of ranks in column A,B	29 , 49
Mann-Whitney U	1
Difference between medians
Median of column A	4282, n=7
Median of column B	11457, n=5
Difference: Actual	7175
Difference: Hodges-Lehmann	7840

## Sheet: Figure 5 - raw data
FIGURE 5A
Tumour growth
Days post injection	C57BL/6 n=11 Vehicle												C57BL/6 n=8 CMP-182 10 mg									Lck-Cre;Ptpn1fl/fl n=12 Vehicle	Lck-Cre;Ptpn1fl/fl n=12 Vehicle	Lck-Cre;Ptpn1fl/fl n=12 Vehicle	Lck-Cre;Ptpn1fl/fl n=12 Vehicle	Lck-Cre;Ptpn1fl/fl n=12 Vehicle	Lck-Cre;Ptpn1fl/fl n=12 Vehicle	Lck-Cre;Ptpn1fl/fl n=12 Vehicle	Lck-Cre;Ptpn1fl/fl n=12 Vehicle	Lck-Cre;Ptpn1fl/fl n=12 Vehicle	Lck-Cre;Ptpn1fl/fl n=12 Vehicle	Lck-Cre;Ptpn1fl/fl n=12 Vehicle	Lck-Cre;Ptpn1fl/fl n=12 Vehicle		Lck-Cre;Ptpn2fl/fl n=14 Vehicle	Lck-Cre;Ptpn2fl/fl n=14 Vehicle	Lck-Cre;Ptpn2fl/fl n=14 Vehicle	Lck-Cre;Ptpn2fl/fl n=14 Vehicle	Lck-Cre;Ptpn2fl/fl n=14 Vehicle	Lck-Cre;Ptpn2fl/fl n=14 Vehicle	Lck-Cre;Ptpn2fl/fl n=14 Vehicle	Lck-Cre;Ptpn2fl/fl n=14 Vehicle	Lck-Cre;Ptpn2fl/fl n=14 Vehicle	Lck-Cre;Ptpn2fl/fl n=14 Vehicle	Lck-Cre;Ptpn2fl/fl n=14 Vehicle	Lck-Cre;Ptpn2fl/fl n=14 Vehicle	Lck-Cre;Ptpn2fl/fl n=14 Vehicle	Lck-Cre;Ptpn2fl/fl n=14 Vehicle
0	27.44	30.25	34.02	44.73	37.62	34.16	33.55	45	35.28	28.5	28.09		38.86	38.76	36.96	20	19.89	39.65	32.33	44.53		10.89	0	22.05	27.54	24.48	20.7	19.2	13.69	29.68	34.1	24.96	33.64		0	21.07	12.25	14.8	0	27.44	11.1	0	9	24.99	27.36	26.32	25.92	23.92
2	34.45	39	42.6	59.64	53.25	43.68	39.05	57.8	40.2	39.05	31.27		46.62	45	45.75	21.2	22.26	46.15	36.4	52		15.2	0	25.92	28.6	28.6	28.62	24.91	16	29.68	40.2	34.8	40.95		9.3	25.44	18.06	18	0	32.45	17.63	0	11.56	31.35	31	26.84	25.92	25.38
4	45.24	50.82	57.27	83.3	69.66	55.2	47.04	71.78	48	52.8	35.51		40.6	37.95	45.6	22.4	21.42	37.21	29.5	55.61		18.9	0	29.58	28.08	37.8	39.68	28.42	18.92	30.21	46.62	40.92	60.84		21.56	28.5	23.04	22.96	0	35.38	26.5	0	14.44	38.4	33.5	32.5	26.46	26.88
7	69.12	71.4	83.64	120.91	119.6	91.02	73.14	119.52	69.92	76.96	52.38		35.1	40.02	49.4	25.2	27.54	44.85	32.5	53.6		22.36	0	44.2	48.64	55.08	51.12	39.65	25.5	37.76	56.8	50.25	66.6		21.56	36.54	30.78	34.02	0	42.09	31.2	0	25.65	42.7	33.5	36.85	32.13	30.6
9	83.95	95.76	100.8	159.82	145.86	107.5	88.56	141.96	76.63	87.4	75.97		40.2	41.76	56.44	28.35	33.04	52.56	37.95	65.25		23.92	9	44.88	54.6	66	51.12	44.22	41.48	55.61	66.976	70.52	68.82		21.56	33.39	31.32	46.86	0	43.92	37.7	0	20.25	47.36	38.25	42.92	34.56	34.32
12	107.42	105.78	120.65	198	153	124.08	98.77	178.2	79	109.2	88.55		40.8	47.74	66.43	30.15	33.63	55.5	42	70.2		27.5	16	48.3	54.6	66	57.51	44.1	42.7	66.43	73.15	73.8	78.4		22.05	39.53	35.1	48.84	0	40.2	40.2	0	18.06	47.36	35	44.8	31.2	28.2
15	148.52	119.26	146.28	273.6	161.71	139	115.92	230	79.79	150.8	108.8		42	55.44	75.75	31.5	34.22	60.84	45.26	76		33	30.24	51.84	55.3	66	64.08	45.88	48.36	78.21	84.8	74.62	90.64		22.05	42	36.72	49.5	0	35.34	43.2	0	16	47.36	34	44.88	29.12	26.1
FIGURE 5B
Tumour weights
C57BL/6 n=11 Vehicle	C57BL/6 n=8 CMP-182 10 mg	Lck-Cre;Ptpn1fl/fl n=12 Vehicle	Lck-Cre;Ptpn2fl/fl n=14 Vehicle
670	126	84	45
384	340	66	168
580	344	139	75
1753	76	94	168
1176	85	240	0
830	190	275	110
360	183	185	174
1806	281	113	0
412		462	25
521		531	124
296		335	96
		720	98
			68
			43
FIGURE 5C
CD4 EM				CD8 EM
C57BL/6 n=7 Vehicle	C57BL/6 n=8 CMP-182 10 mg	Lck-Cre;Ptpn1fl/fl n=8 Vehicle	Lck-Cre;Ptpn2fl/fl n=8 Vehicle	C57BL/6 n=7 Vehicle	C57BL/6 n=8 CMP-182 10 mg	Lck-Cre;Ptpn1fl/fl n=8 Vehicle	Lck-Cre;Ptpn2fl/fl n=8 Vehicle
16547.6	134557	48937.7	87985.1	26988.8	845401	181992	557208
27064.4	47922.8	51567.9	626316	31306.8	186403	415078	1.90819e+06
24666.9	133424	54297.1	162844	46234	749030	263378	744778
44221.1	44428.9	37884.9	215391	85057.1	169324	228701	705995
44250.7	44587.5	85673	89588.4	109909	169003	212105	317763
37513.7	55436.2	50117.2	349794	57307.2	192622	254453	934276
42075.8	44822.8	71727.2	249678	78650.1	192657	385007	697644
	60817.2	74074.1	280295		178436	516335	852554
FIGURE 5D
GRZMB				IFNg TNF				PD-1 TIM-3
C57BL/6 n=7 Vehicle	C57BL/6 n=8 CMP-182 10 mg	Lck-Cre;Ptpn1fl/fl n=8 Vehicle	Lck-Cre;Ptpn2fl/fl n=8 Vehicle	C57BL/6 n=7 Vehicle	C57BL/6 n=8 CMP-182 10 mg	Lck-Cre;Ptpn1fl/fl n=8 Vehicle	Lck-Cre;Ptpn2fl/fl n=8 Vehicle	C57BL/6 n=7 Vehicle	C57BL/6 n=8 CMP-182 10 mg	Lck-Cre;Ptpn1fl/fl n=8 Vehicle	Lck-Cre;Ptpn2fl/fl n=8 Vehicle
16.6	25.6	23.6	77.6	27.5	24.8	30.5	31.3	41.1	77.9	55.7	54.9
19.8	28.7	67.6	57.4	33.4	30.6	46.6	31.9	36.5	62.8	77.6	55.6
17.3	25.8	46	87.2	15.4	32	38.9	23.4	38.1	78.4	67.2	51.1
11	29.2	46.1	72	13.5	36.2	39.1	37.7	51.3	65.6	74.9	50
19.3	51.4	34.5	78.6	8.53	36.6	37.3	43	56.3	64.1	60.2	55.9
15	33.2	32	74	21.8	36.4	31.3	29.5	18.3	65.4	69.2	69.8
19.9	36	20.5	89.5	3.6	24	31.8	34.3	18.4	72.7	44.2	65
	28.4	43.9	78.5		30.7	36.5	24.1		54.7	68.1	66.4
FIGURE 5E
B cells				NK cells				Tregs				MDSCs
C57BL/6 n=7 Vehicle	C57BL/6 n=8 CMP-182 10 mg	Lck-Cre;Ptpn1fl/fl n=8 Vehicle	Lck-Cre;Ptpn2fl/fl n=8 Vehicle	C57BL/6 n=7 Vehicle	C57BL/6 n=8 CMP-182 10 mg	Lck-Cre;Ptpn1fl/fl n=8 Vehicle	Lck-Cre;Ptpn2fl/fl n=8 Vehicle	C57BL/6 n=7 Vehicle	C57BL/6 n=8 CMP-182 10 mg	Lck-Cre;Ptpn1fl/fl n=8 Vehicle	Lck-Cre;Ptpn2fl/fl n=8 Vehicle	C57BL/6 n=7 Vehicle	C57BL/6 n=7 CMP-182 10 mg	Lck-Cre;Ptpn1fl/fl n=8 Vehicle	Lck-Cre;Ptpn2fl/fl n=8 Vehicle
71383.1	170944	108372	171779	9954.07	58558.9	25537.1	23857.5	9208.82	74115.4	23973.8	25026.6	8244.64	48747.9	67876.4	9412.85
90240.4	179918	150052	200273	14062.5	29752.3	31095	74574	14561.5	20349.3	22314.9	74056.9	5044.41	7096.22	56946.3	31911
139448	255526	175629	298853	17763.6	40599.7	40321.5	51432.5	13341.5	83872.7	18284.3	51477.5	4939.7	17089.1	26507.5	20632
78356.5	193357	168736	199145	15320.4	35764.2	34126.4	55000	20844.9	21555.9	13152.3	61185	8108.75	45092.3	30633.9	33609.1
141445	175857	205601	134882	26950.9	59533.6	83987.8	21942.3	21853.9	26849.8	44783.5	18480	14015.1	47664.4	56952.9	11244.5
109225	145133	130922	260461	25372.4	52754.4	22701	68706.8	25224	29117.6	23639.6	42131	10741.8	17646.1	14797.2	14460.1
161951	135399	90764.8	776426	21743.8	30362.6	30533.9	86559.7	26804	19831.6	26924.3	32652	13101.3	31607.3	18096.7	11783.7
	202633	354814	404639		33110.9	37299.7	86213.9		35834.4	25296.9	31806.2			19316.8	15561.2

## Sheet: Figure 5 - medians & p values
FIGURE 5A
Table Analyzed	Tumour size
Two-way RM ANOVA	Matching: Stacked
Assume sphericity?	No
Alpha	0.05
Source of Variation	% of total variation	P value	P value summary	Significant?	Geisser-Greenhouse's epsilon
Time point	19.56	<0.0001	****	Yes	0.1863
Tumour sizes	39.44	<0.0001	****	Yes
Subject	19.22	<0.0001	****	Yes
ANOVA table	SS	DF	MS	F (DFn, DFd)	P value
Time point	82624	6	13771	F (1.118, 49.18) = 39.51	P<0.0001
Tumour sizes	166597	3	55532	F (3, 41) = 28.05	P<0.0001
Subject	81173	41	1980	F (41, 264) = 5.681	P<0.0001
Residual	92006	264	348.5
Data summary
Number of columns (Tumour sizes)	4
Number of rows (Time point)	7
Number of subjects (Subject)	45
Number of missing values	0
Within each row, compare columns (simple effects within rows)
Number of families	1
Number of comparisons per family	42
Alpha	0.05
Šídák's multiple comparisons test	Mean Diff.	95.00% CI of diff.	Below threshold?	Summary	Adjusted P Value
0
C57BL/6 n=11 Vehicle vs. C57BL/6 n=8 CMP-182 10 mg	0.5493	-15.45 to 16.55	No	ns	>0.9999
C57BL/6 n=11 Vehicle vs. Group C	12.68	-0.2492 to 25.60	No	ns	0.0588
C57BL/6 n=11 Vehicle vs. Group D	18.41	5.727 to 31.09	Yes	***	0.0009
C57BL/6 n=8 CMP-182 10 mg vs. Group C	12.13	-4.876 to 29.13	No	ns	0.4203
C57BL/6 n=8 CMP-182 10 mg vs. Group D	17.86	0.9815 to 34.74	Yes	*	0.0311
Group C vs. Group D	5.732	-9.084 to 20.55	No	ns	0.9996
2
C57BL/6 n=11 Vehicle vs. C57BL/6 n=8 CMP-182 10 mg	4.213	-16.38 to 24.81	No	ns	>0.9999
C57BL/6 n=11 Vehicle vs. Group C	17.51	1.336 to 33.69	Yes	*	0.0243
C57BL/6 n=11 Vehicle vs. Group D	24.14	9.234 to 39.05	Yes	***	0.0002
C57BL/6 n=8 CMP-182 10 mg vs. Group C	13.3	-7.785 to 34.38	No	ns	0.64
C57BL/6 n=8 CMP-182 10 mg vs. Group D	19.93	-0.5977 to 40.45	No	ns	0.0625
Group C vs. Group D	6.628	-9.567 to 22.82	No	ns	0.9986
4
C57BL/6 n=11 Vehicle vs. C57BL/6 n=8 CMP-182 10 mg	19.77	-2.968 to 42.51	No	ns	0.1416
C57BL/6 n=11 Vehicle vs. Group C	24.39	1.630 to 47.15	Yes	*	0.0267
C57BL/6 n=11 Vehicle vs. Group D	32.48	12.83 to 52.12	Yes	***	0.0002
C57BL/6 n=8 CMP-182 10 mg vs. Group C	4.622	-18.67 to 27.92	No	ns	>0.9999
C57BL/6 n=8 CMP-182 10 mg vs. Group D	12.71	-7.864 to 33.28	No	ns	0.6779
Group C vs. Group D	8.084	-12.36 to 28.53	No	ns	0.9991
7
C57BL/6 n=11 Vehicle vs. C57BL/6 n=8 CMP-182 10 mg	47.62	15.45 to 79.79	Yes	**	0.0013
C57BL/6 n=11 Vehicle vs. Group C	44.65	10.87 to 78.43	Yes	**	0.0033
C57BL/6 n=11 Vehicle vs. Group D	57.74	25.91 to 89.58	Yes	***	0.0001
C57BL/6 n=8 CMP-182 10 mg vs. Group C	-2.97	-27.49 to 21.55	No	ns	>0.9999
C57BL/6 n=8 CMP-182 10 mg vs. Group D	10.12	-9.299 to 29.55	No	ns	0.9291
Group C vs. Group D	13.1	-10.78 to 36.97	No	ns	0.8939
9
C57BL/6 n=11 Vehicle vs. C57BL/6 n=8 CMP-182 10 mg	61.39	21.25 to 101.5	Yes	***	0.001
C57BL/6 n=11 Vehicle vs. Group C	56.08	15.39 to 96.76	Yes	**	0.0023
C57BL/6 n=11 Vehicle vs. Group D	74.95	35.29 to 114.6	Yes	****	<0.0001
C57BL/6 n=8 CMP-182 10 mg vs. Group C	-5.318	-32.12 to 21.49	No	ns	>0.9999
C57BL/6 n=8 CMP-182 10 mg vs. Group D	13.56	-9.774 to 36.89	No	ns	0.806
Group C vs. Group D	18.88	-6.456 to 44.21	No	ns	0.3769
12
C57BL/6 n=11 Vehicle vs. C57BL/6 n=8 CMP-182 10 mg	75.57	25.24 to 125.9	Yes	**	0.0013
C57BL/6 n=11 Vehicle vs. Group C	69.84	19.58 to 120.1	Yes	**	0.0025
C57BL/6 n=11 Vehicle vs. Group D	93.12	43.35 to 142.9	Yes	***	0.0002
C57BL/6 n=8 CMP-182 10 mg vs. Group C	-5.735	-34.96 to 23.49	No	ns	>0.9999
C57BL/6 n=8 CMP-182 10 mg vs. Group D	17.55	-8.734 to 43.84	No	ns	0.5424
Group C vs. Group D	23.29	-2.685 to 49.26	No	ns	0.1203
15
C57BL/6 n=11 Vehicle vs. C57BL/6 n=8 CMP-182 10 mg	99.53	25.70 to 173.4	Yes	**	0.0041
C57BL/6 n=11 Vehicle vs. Group C	91.91	18.29 to 165.5	Yes	**	0.0084
C57BL/6 n=11 Vehicle vs. Group D	121.7	48.00 to 195.4	Yes	***	0.0007
C57BL/6 n=8 CMP-182 10 mg vs. Group C	-7.621	-40.13 to 24.88	No	ns	>0.9999
C57BL/6 n=8 CMP-182 10 mg vs. Group D	22.18	-8.211 to 52.57	No	ns	0.3588
Group C vs. Group D	29.8	3.381 to 56.22	Yes	*	0.0161
Test details	Mean 1	Mean 2	Mean Diff.	SE of diff.	N1	N2	t	DF
0
C57BL/6 n=11 Vehicle vs. C57BL/6 n=8 CMP-182 10 mg	34.42	33.87	0.5493	3.743	11	8	0.1467	11.35
C57BL/6 n=11 Vehicle vs. Group C	34.42	21.74	12.68	3.391	11	12	3.739	18.53
C57BL/6 n=11 Vehicle vs. Group D	34.42	16.01	18.41	3.401	11	14	5.413	21.24
C57BL/6 n=8 CMP-182 10 mg vs. Group C	33.87	21.74	12.13	4.331	8	12	2.801	15.88
C57BL/6 n=8 CMP-182 10 mg vs. Group D	33.87	16.01	17.86	4.339	8	14	4.116	16.62
Group C vs. Group D	21.74	16.01	5.732	4.038	12	14	1.419	23.85
2
C57BL/6 n=11 Vehicle vs. C57BL/6 n=8 CMP-182 10 mg	43.64	39.42	4.213	5.003	11	8	0.8422	12.96
C57BL/6 n=11 Vehicle vs. Group C	43.64	26.12	17.51	4.322	11	12	4.052	20.74
C57BL/6 n=11 Vehicle vs. Group D	43.64	19.5	24.14	4.039	11	14	5.977	22.8
C57BL/6 n=8 CMP-182 10 mg vs. Group C	39.42	26.12	13.3	5.293	8	12	2.513	14.85
C57BL/6 n=8 CMP-182 10 mg vs. Group D	39.42	19.5	19.93	5.064	8	14	3.935	13.79
Group C vs. Group D	26.12	19.5	6.628	4.393	12	14	1.509	23.02
4
C57BL/6 n=11 Vehicle vs. C57BL/6 n=8 CMP-182 10 mg	56.06	36.29	19.77	5.839	11	8	3.386	16.54
C57BL/6 n=11 Vehicle vs. Group C	56.06	31.66	24.39	6.093	11	12	4.003	20.99
C57BL/6 n=11 Vehicle vs. Group D	56.06	23.58	32.48	5.206	11	14	6.238	19.71
C57BL/6 n=8 CMP-182 10 mg vs. Group C	36.29	31.66	4.622	6.056	8	12	0.7632	17.64
C57BL/6 n=8 CMP-182 10 mg vs. Group D	36.29	23.58	12.71	5.163	8	14	2.461	14.84
Group C vs. Group D	31.66	23.58	8.084	5.448	12	14	1.484	20.37
7
C57BL/6 n=11 Vehicle vs. C57BL/6 n=8 CMP-182 10 mg	86.15	38.53	47.62	8.021	11	8	5.937	14.42
C57BL/6 n=11 Vehicle vs. Group C	86.15	41.5	44.65	8.877	11	12	5.03	18.73
C57BL/6 n=11 Vehicle vs. Group D	86.15	28.4	57.74	7.988	11	14	7.229	14.82
C57BL/6 n=8 CMP-182 10 mg vs. Group C	38.53	41.5	-2.97	6.377	8	12	0.4658	17.67
C57BL/6 n=8 CMP-182 10 mg vs. Group D	38.53	28.4	10.12	5.067	8	14	1.998	17.96
Group C vs. Group D	41.5	28.4	13.1	6.334	12	14	2.067	19.83
9
C57BL/6 n=11 Vehicle vs. C57BL/6 n=8 CMP-182 10 mg	105.8	44.44	61.39	9.987	11	8	6.147	14.28
C57BL/6 n=11 Vehicle vs. Group C	105.8	49.76	56.08	10.46	11	12	5.361	16.63
C57BL/6 n=11 Vehicle vs. Group D	105.8	30.89	74.95	9.851	11	14	7.608	14.19
C57BL/6 n=8 CMP-182 10 mg vs. Group C	44.44	49.76	-5.318	6.994	8	12	0.7604	17.99
C57BL/6 n=8 CMP-182 10 mg vs. Group D	44.44	30.89	13.56	6.046	8	14	2.242	17.34
Group C vs. Group D	49.76	30.89	18.88	6.799	12	14	2.776	21.36
12
C57BL/6 n=11 Vehicle vs. C57BL/6 n=8 CMP-182 10 mg	123.9	48.31	75.57	12.42	11	8	6.086	13.78
C57BL/6 n=11 Vehicle vs. Group C	123.9	54.04	69.84	12.58	11	12	5.552	14.65
C57BL/6 n=11 Vehicle vs. Group D	123.9	30.75	93.12	12.05	11	14	7.731	12.79
C57BL/6 n=8 CMP-182 10 mg vs. Group C	48.31	54.04	-5.735	7.592	8	12	0.7554	17.57
C57BL/6 n=8 CMP-182 10 mg vs. Group D	48.31	30.75	17.55	6.674	8	14	2.63	15.64
Group C vs. Group D	54.04	30.75	23.29	6.969	12	14	3.342	21.32
15
C57BL/6 n=11 Vehicle vs. C57BL/6 n=8 CMP-182 10 mg	152.2	52.63	99.53	17.78	11	8	5.598	12.56
C57BL/6 n=11 Vehicle vs. Group C	152.2	60.25	91.91	17.61	11	12	5.218	12.26
C57BL/6 n=11 Vehicle vs. Group D	152.2	30.45	121.7	17.24	11	14	7.061	11.34
C57BL/6 n=8 CMP-182 10 mg vs. Group C	52.63	60.25	-7.621	8.33	8	12	0.9149	16.37
C57BL/6 n=8 CMP-182 10 mg vs. Group D	52.63	30.45	22.18	7.5	8	14	2.957	13.81
Group C vs. Group D	60.25	30.45	29.8	7.094	12	14	4.201	21.44
FIGURE 5B
Table Analyzed	Tumour weights
Data sets analyzed	A-D
ANOVA summary
F	13.11
P value	<0.0001
P value summary	****
Significant diff. among means (P < 0.05)?	Yes
R squared	0.4897
Brown-Forsythe test
F (DFn, DFd)	5.097 (3, 41)
P value	0.0043
P value summary	**
Are SDs significantly different (P < 0.05)?	Yes
Bartlett's test
Bartlett's statistic (corrected)	49.25
P value	<0.0001
P value summary	****
Are SDs significantly different (P < 0.05)?	Yes
ANOVA table	SS	DF	MS	F (DFn, DFd)	P value
Treatment (between columns)	3428524	3	1142841	F (3, 41) = 13.11	P<0.0001
Residual (within columns)	3572943	41	87145
Total	7001467	44
Data summary
Number of treatments (columns)	4
Number of values (total)	45
Number of families	1
Number of comparisons per family	6
Alpha	0.05
Tukey's multiple comparisons test	Mean Diff.	95.00% CI of diff.	Below threshold?	Summary	Adjusted P Value
C57BL/6 n=11 Vehicle vs. C57BL/6 n=8 CMP-182 10 mg	595.8	228.5 to 963.1	Yes	***	0.0005	A-B
C57BL/6 n=11 Vehicle vs. Column C	528.6	198.6 to 858.5	Yes	***	0.0006	A-C
C57BL/6 n=11 Vehicle vs. Column D	713.6	395.1 to 1032	Yes	****	<0.0001	A-D
C57BL/6 n=8 CMP-182 10 mg vs. Column C	-67.21	-428.0 to 293.6	No	ns	0.9589	B-C
C57BL/6 n=8 CMP-182 10 mg vs. Column D	117.8	-232.5 to 468.2	No	ns	0.8045	B-D
Column C vs. Column D	185	-125.9 to 496.0	No	ns	0.3935	C-D
Test details	Mean 1	Mean 2	Mean Diff.	SE of diff.	n1	n2	q	DF
C57BL/6 n=11 Vehicle vs. C57BL/6 n=8 CMP-182 10 mg	798.9	203.1	595.8	137.2	11	8	6.143	41
C57BL/6 n=11 Vehicle vs. Column C	798.9	270.3	528.6	123.2	11	12	6.066	41
C57BL/6 n=11 Vehicle vs. Column D	798.9	85.29	713.6	118.9	11	14	8.485	41
C57BL/6 n=8 CMP-182 10 mg vs. Column C	203.1	270.3	-67.21	134.7	8	12	0.7054	41
C57BL/6 n=8 CMP-182 10 mg vs. Column D	203.1	85.29	117.8	130.8	8	14	1.274	41
Column C vs. Column D	270.3	85.29	185	116.1	12	14	2.253	41
Table Analyzed	Tumour weights
Column D	Lck-Cre;Ptpn2fl/fl n=16 Vehicle
vs.	vs.
Column B	C57BL/6 n=8 CMP-182 10 mg
Mann Whitney test
P value	0.006
Exact or approximate P value?	Exact
P value summary	**
Significantly different (P < 0.05)?	Yes
One- or two-tailed P value?	Two-tailed
Sum of ranks in column B,D	131 , 122
Mann-Whitney U	17
Difference between medians
Median of column B	186.5, n=8
Median of column D	85.50, n=14
Difference: Actual	-101
Difference: Hodges-Lehmann	-110.5
Table Analyzed	Tumour weights
Column D	Lck-Cre;Ptpn2fl/fl n=16 Vehicle
vs.	vs.
Column C	Lck-Cre;Ptpn1fl/fl n=12 Vehicle
Mann Whitney test
P value	0.0043
Exact or approximate P value?	Exact
P value summary	**
Significantly different (P < 0.05)?	Yes
One- or two-tailed P value?	Two-tailed
Sum of ranks in column C,D	216 , 135
Mann-Whitney U	30
Difference between medians
Median of column C	212.5, n=12
Median of column D	85.50, n=14
Difference: Actual	-127
Difference: Hodges-Lehmann	-123.5
FIGURE 5C
Table Analyzed	CD4 EM
Data sets analyzed	A-D
ANOVA summary
F	9.868
P value	0.0001
P value summary	***
Significant diff. among means (P < 0.05)?	Yes
R squared	0.523
Brown-Forsythe test
F (DFn, DFd)	5.028 (3, 27)
P value	0.0067
P value summary	**
Are SDs significantly different (P < 0.05)?	Yes
Bartlett's test
Bartlett's statistic (corrected)	49.48
P value	<0.0001
P value summary	****
Are SDs significantly different (P < 0.05)?	Yes
ANOVA table	SS	DF	MS	F (DFn, DFd)	P value
Treatment (between columns)	248029260265	3	82676420088	F (3, 27) = 9.868	P=0.0001
Residual (within columns)	226219234953	27	8378490183
Total	474248495218	30
Data summary
Number of treatments (columns)	4
Number of values (total)	31
Number of families	1
Number of comparisons per family	6
Alpha	0.05
Tukey's multiple comparisons test	Mean Diff.	95.00% CI of diff.	Below threshold?	Summary	Adjusted P Value
Column A vs. Column B	-36987	-166627 to 92654	No	ns	0.8625	A-B
Column A vs. Column C	-25522	-155162 to 104118	No	ns	0.9488	A-C
Column A vs. Column D	-223974	-353614 to -94333	Yes	***	0.0003	A-D
Column B vs. Column C	11465	-113780 to 136709	No	ns	0.9943	B-C
Column B vs. Column D	-186987	-312231 to -61742	Yes	**	0.0019	B-D
Column C vs. Column D	-198452	-323696 to -73207	Yes	***	0.001	C-D
Test details	Mean 1	Mean 2	Mean Diff.	SE of diff.	n1	n2	q	DF
Column A vs. Column B	33763	70750	-36987	47373	7	8	1.104	27
Column A vs. Column C	33763	59285	-25522	47373	7	8	0.7619	27
Column A vs. Column D	33763	257736	-223974	47373	7	8	6.686	27
Column B vs. Column C	70750	59285	11465	45767	8	8	0.3543	27
Column B vs. Column D	70750	257736	-186987	45767	8	8	5.778	27
Column C vs. Column D	59285	257736	-198452	45767	8	8	6.132	27
Table Analyzed	CD4 EM
Column B	Data Set-B
vs.	vs.
Column A	Data Set-A
Mann Whitney test
P value	0.0003
Exact or approximate P value?	Exact
P value summary	***
Significantly different (P < 0.05)?	Yes
One- or two-tailed P value?	Two-tailed
Sum of ranks in column A,B	28 , 92
Mann-Whitney U	0
Difference between medians
Median of column A	37514, n=7
Median of column B	51680, n=8
Difference: Actual	14166
Difference: Hodges-Lehmann	20038
Table Analyzed	CD4 EM
Column C	Data Set-C
vs.	vs.
Column A	Data Set-A
Mann Whitney test
P value	0.0022
Exact or approximate P value?	Exact
P value summary	**
Significantly different (P < 0.05)?	Yes
One- or two-tailed P value?	Two-tailed
Sum of ranks in column A,C	31 , 89
Mann-Whitney U	3
Difference between medians
Median of column A	37514, n=7
Median of column C	52933, n=8
Difference: Actual	15419
Difference: Hodges-Lehmann	26176
Table Analyzed	CD8 EM
Data sets analyzed	A-D
ANOVA summary
F	9.895
P value	0.0001
P value summary	***
Significant diff. among means (P < 0.05)?	Yes
R squared	0.5237
Brown-Forsythe test
F (DFn, DFd)	1.373 (3, 27)
P value	0.2723
P value summary	ns
Are SDs significantly different (P < 0.05)?	No
Bartlett's test
Bartlett's statistic (corrected)	30.66
P value	<0.0001
P value summary	****
Are SDs significantly different (P < 0.05)?	Yes
ANOVA table	SS	DF	MS	F (DFn, DFd)	P value
Treatment (between columns)	2448183472904	3	816061157635	F (3, 27) = 9.895	P=0.0001
Residual (within columns)	2226675082604	27	82469447504
Total	4674858555509	30
Data summary
Number of treatments (columns)	4
Number of values (total)	31
Number of families	1
Number of comparisons per family	6
Alpha	0.05
Tukey's multiple comparisons test	Mean Diff.	95.00% CI of diff.	Below threshold?	Summary	Adjusted P Value
Column A vs. Column B	-273152	-679880 to 133576	No	ns	0.2783	A-B
Column A vs. Column C	-244924	-651651 to 161804	No	ns	0.37	A-C
Column A vs. Column D	-777593	-1184321 to -370865	Yes	****	<0.0001	A-D
Column B vs. Column C	28228	-364708 to 421165	No	ns	0.9972	B-C
Column B vs. Column D	-504441	-897377 to -111505	Yes	**	0.0081	B-D
Column C vs. Column D	-532670	-925606 to -139733	Yes	**	0.0049	C-D
Test details	Mean 1	Mean 2	Mean Diff.	SE of diff.	n1	n2	q	DF
Column A vs. Column B	62208	335360	-273152	148627	7	8	2.599	27
Column A vs. Column C	62208	307131	-244924	148627	7	8	2.33	27
Column A vs. Column D	62208	839801	-777593	148627	7	8	7.399	27
Column B vs. Column C	335360	307131	28228	143587	8	8	0.278	27
Column B vs. Column D	335360	839801	-504441	143587	8	8	4.968	27
Column C vs. Column D	307131	839801	-532670	143587	8	8	5.246	27
Table Analyzed	CD8 EM
Column B	Data Set-B
vs.	vs.
Column A	Data Set-A
Mann Whitney test
P value	0.0003
Exact or approximate P value?	Exact
P value summary	***
Significantly different (P < 0.05)?	Yes
One- or two-tailed P value?	Two-tailed
Sum of ranks in column A,B	28 , 92
Mann-Whitney U	0
Difference between medians
Median of column A	57307, n=7
Median of column B	189513, n=8
Difference: Actual	132206
Difference: Hodges-Lehmann	137857
Table Analyzed	CD8 EM
Column C	Data Set-C
vs.	vs.
Column A	Data Set-A
Mann Whitney test
P value	0.0003
Exact or approximate P value?	Exact
P value summary	***
Significantly different (P < 0.05)?	Yes
One- or two-tailed P value?	Two-tailed
Sum of ranks in column A,C	28 , 92
Mann-Whitney U	0
Difference between medians
Median of column A	57307, n=7
Median of column C	258915, n=8
Difference: Actual	201608
Difference: Hodges-Lehmann	203892
FIGURE 5D
Table Analyzed	GRZMB+ TILS
Data sets analyzed	A-D
ANOVA summary
F	47.27
P value	<0.0001
P value summary	****
Significant diff. among means (P < 0.05)?	Yes
R squared	0.84
Brown-Forsythe test
F (DFn, DFd)	2.469 (3, 27)
P value	0.0835
P value summary	ns
Are SDs significantly different (P < 0.05)?	No
Bartlett's test
Bartlett's statistic (corrected)	11.03
P value	0.0115
P value summary	*
Are SDs significantly different (P < 0.05)?	Yes
ANOVA table	SS	DF	MS	F (DFn, DFd)	P value
Treatment (between columns)	14910	3	4970	F (3, 27) = 47.27	P<0.0001
Residual (within columns)	2839	27	105.1
Total	17749	30
Data summary
Number of treatments (columns)	4
Number of values (total)	31
Number of families	1
Number of comparisons per family	6
Alpha	0.05
Tukey's multiple comparisons test	Mean Diff.	95.00% CI of diff.	Below threshold?	Summary	Adjusted P Value
Column A vs. Column B	-15.3	-29.82 to -0.7790	Yes	*	0.0361	A-B
Column A vs. Column C	-22.29	-36.81 to -7.767	Yes	**	0.0014	A-C
Column A vs. Column D	-59.86	-74.39 to -45.34	Yes	****	<0.0001	A-D
Column B vs. Column C	-6.988	-21.02 to 7.043	No	ns	0.5325	B-C
Column B vs. Column D	-44.56	-58.59 to -30.53	Yes	****	<0.0001	B-D
Column C vs. Column D	-37.58	-51.61 to -23.54	Yes	****	<0.0001	C-D
Test details	Mean 1	Mean 2	Mean Diff.	SE of diff.	n1	n2	q	DF
Column A vs. Column B	16.99	32.29	-15.3	5.307	7	8	4.078	27
Column A vs. Column C	16.99	39.28	-22.29	5.307	7	8	5.94	27
Column A vs. Column D	16.99	76.85	-59.86	5.307	7	8	15.95	27
Column B vs. Column C	32.29	39.28	-6.988	5.127	8	8	1.927	27
Column B vs. Column D	32.29	76.85	-44.56	5.127	8	8	12.29	27
Column C vs. Column D	39.28	76.85	-37.58	5.127	8	8	10.36	27
Table Analyzed	IFNg+ TNF+ TILS
Data sets analyzed	A-D
ANOVA summary
F	9.684
P value	0.0002
P value summary	***
Significant diff. among means (P < 0.05)?	Yes
R squared	0.5183
Brown-Forsythe test
F (DFn, DFd)	1.639 (3, 27)
P value	0.2036
P value summary	ns
Are SDs significantly different (P < 0.05)?	No
Bartlett's test
Bartlett's statistic (corrected)	4.581
P value	0.2051
P value summary	ns
Are SDs significantly different (P < 0.05)?	No
ANOVA table	SS	DF	MS	F (DFn, DFd)	P value
Treatment (between columns)	1444	3	481.4	F (3, 27) = 9.684	P=0.0002
Residual (within columns)	1342	27	49.71
Total	2786	30
Data summary
Number of treatments (columns)	4
Number of values (total)	31
Number of families	1
Number of comparisons per family	6
Alpha	0.05
Tukey's multiple comparisons test	Mean Diff.	95.00% CI of diff.	Below threshold?	Summary	Adjusted P Value
Column A vs. Column B	-13.74	-23.72 to -3.751	Yes	**	0.0043	A-B
Column A vs. Column C	-18.82	-28.81 to -8.839	Yes	***	0.0001	A-C
Column A vs. Column D	-14.22	-24.21 to -4.239	Yes	**	0.0031	A-D
Column B vs. Column C	-5.088	-14.73 to 4.560	No	ns	0.4845	B-C
Column B vs. Column D	-0.4875	-10.13 to 9.160	No	ns	0.999	B-D
Column C vs. Column D	4.6	-5.047 to 14.25	No	ns	0.5679	C-D
Test details	Mean 1	Mean 2	Mean Diff.	SE of diff.	n1	n2	q	DF
Column A vs. Column B	17.68	31.41	-13.74	3.649	7	8	5.324	27
Column A vs. Column C	17.68	36.5	-18.82	3.649	7	8	7.296	27
Column A vs. Column D	17.68	31.9	-14.22	3.649	7	8	5.513	27
Column B vs. Column C	31.41	36.5	-5.088	3.525	8	8	2.041	27
Column B vs. Column D	31.41	31.9	-0.4875	3.525	8	8	0.1956	27
Column C vs. Column D	36.5	31.9	4.6	3.525	8	8	1.845	27
Table Analyzed	PD-1 TIM-3+ TILS
Data sets analyzed	A-D
ANOVA summary
F	12.59
P value	<0.0001
P value summary	****
Significant diff. among means (P < 0.05)?	Yes
R squared	0.583
Brown-Forsythe test
F (DFn, DFd)	0.8400 (3, 27)
P value	0.4839
P value summary	ns
Are SDs significantly different (P < 0.05)?	No
Bartlett's test
Bartlett's statistic (corrected)	3.628
P value	0.3046
P value summary	ns
Are SDs significantly different (P < 0.05)?	No
ANOVA table	SS	DF	MS	F (DFn, DFd)	P value
Treatment (between columns)	4149	3	1383	F (3, 27) = 12.59	P<0.0001
Residual (within columns)	2967	27	109.9
Total	7117	30
Data summary
Number of treatments (columns)	4
Number of values (total)	31
Number of families	1
Number of comparisons per family	6
Alpha	0.05
Tukey's multiple comparisons test	Mean Diff.	95.00% CI of diff.	Below threshold?	Summary	Adjusted P Value
Column A vs. Column B	-30.56	-45.40 to -15.71	Yes	****	<0.0001	A-B
Column A vs. Column C	-27.49	-42.34 to -12.65	Yes	***	0.0001	A-C
Column A vs. Column D	-21.44	-36.29 to -6.597	Yes	**	0.0027	A-D
Column B vs. Column C	3.063	-11.28 to 17.41	No	ns	0.936	B-C
Column B vs. Column D	9.113	-5.232 to 23.46	No	ns	0.3243	B-D
Column C vs. Column D	6.05	-8.294 to 20.39	No	ns	0.66	C-D
Test details	Mean 1	Mean 2	Mean Diff.	SE of diff.	n1	n2	q	DF
Column A vs. Column B	37.14	67.7	-30.56	5.426	7	8	7.965	27
Column A vs. Column C	37.14	64.64	-27.49	5.426	7	8	7.167	27
Column A vs. Column D	37.14	58.59	-21.44	5.426	7	8	5.59	27
Column B vs. Column C	67.7	64.64	3.063	5.242	8	8	0.8263	27
Column B vs. Column D	67.7	58.59	9.113	5.242	8	8	2.459	27
Column C vs. Column D	64.64	58.59	6.05	5.242	8	8	1.632	27
FIGURE 5E
Table Analyzed	B cells
Data sets analyzed	A-D
ANOVA summary
F	3.679
P value	0.0242
P value summary	*
Significant diff. among means (P < 0.05)?	Yes
R squared	0.2901
Brown-Forsythe test
F (DFn, DFd)	2.002 (3, 27)
P value	0.1374
P value summary	ns
Are SDs significantly different (P < 0.05)?	No
Bartlett's test
Bartlett's statistic (corrected)	25.65
P value	<0.0001
P value summary	****
Are SDs significantly different (P < 0.05)?	Yes
ANOVA table	SS	DF	MS	F (DFn, DFd)	P value
Treatment (between columns)	150191396949	3	50063798983	F (3, 27) = 3.679	P=0.0242
Residual (within columns)	367452224162	27	13609341636
Total	517643621111	30
Data summary
Number of treatments (columns)	4
Number of values (total)	31
Number of families	1
Number of comparisons per family	6
Alpha	0.05
Tukey's multiple comparisons test	Mean Diff.	95.00% CI of diff.	Below threshold?	Summary	Adjusted P Value
Column A vs. Column B	-69196	-234421 to 96029	No	ns	0.6649	A-B
Column A vs. Column C	-59962	-225187 to 105263	No	ns	0.7545	A-C
Column A vs. Column D	-192657	-357882 to -27432	Yes	*	0.0177	A-D
Column B vs. Column C	9234	-150388 to 168857	No	ns	0.9986	B-C
Column B vs. Column D	-123461	-283084 to 36161	No	ns	0.1734	B-D
Column C vs. Column D	-132696	-292318 to 26927	No	ns	0.1292	C-D
Test details	Mean 1	Mean 2	Mean Diff.	SE of diff.	n1	n2	q	DF
Column A vs. Column B	113150	182346	-69196	60377	7	8	1.621	27
Column A vs. Column C	113150	173111	-59962	60377	7	8	1.404	27
Column A vs. Column D	113150	305807	-192657	60377	7	8	4.513	27
Column B vs. Column C	182346	173111	9234	58330	8	8	0.2239	27
Column B vs. Column D	182346	305807	-123461	58330	8	8	2.993	27
Column C vs. Column D	173111	305807	-132696	58330	8	8	3.217	27
Table Analyzed	B cells
Column B	Data Set-B
vs.	vs.
Column A	Data Set-A
Mann Whitney test
P value	0.0037
Exact or approximate P value?	Exact
P value summary	**
Significantly different (P < 0.05)?	Yes
One- or two-tailed P value?	Two-tailed
Sum of ranks in column A,B	32 , 88
Mann-Whitney U	4
Difference between medians
Median of column A	109225, n=7
Median of column B	177888, n=8
Difference: Actual	68663
Difference: Hodges-Lehmann	65324
Table Analyzed	NK cells
Data sets analyzed	A-D
ANOVA summary
F	6.36
P value	0.0021
P value summary	**
Significant diff. among means (P < 0.05)?	Yes
R squared	0.414
Brown-Forsythe test
F (DFn, DFd)	2.342 (3, 27)
P value	0.0955
P value summary	ns
Are SDs significantly different (P < 0.05)?	No
Bartlett's test
Bartlett's statistic (corrected)	10.46
P value	0.015
P value summary	*
Are SDs significantly different (P < 0.05)?	Yes
ANOVA table	SS	DF	MS	F (DFn, DFd)	P value
Treatment (between columns)	5990195304	3	1996731768	F (3, 27) = 6.360	P=0.0021
Residual (within columns)	8477233888	27	313971625
Total	14467429192	30
Data summary
Number of treatments (columns)	4
Number of values (total)	31
Number of families	1
Number of comparisons per family	6
Alpha	0.05
Tukey's multiple comparisons test	Mean Diff.	95.00% CI of diff.	Below threshold?	Summary	Adjusted P Value
Column A vs. Column B	-23816	-48912 to 1280	No	ns	0.0675	A-B
Column A vs. Column C	-19462	-44558 to 5634	No	ns	0.1717	A-C
Column A vs. Column D	-39798	-64893 to -14702	Yes	***	0.001	A-D
Column B vs. Column C	4354	-19891 to 28599	No	ns	0.9603	B-C
Column B vs. Column D	-15981	-40226 to 8264	No	ns	0.2935	B-D
Column C vs. Column D	-20336	-44580 to 3909	No	ns	0.1242	C-D
Test details	Mean 1	Mean 2	Mean Diff.	SE of diff.	n1	n2	q	DF
Column A vs. Column B	18738	42555	-23816	9171	7	8	3.673	27
Column A vs. Column C	18738	38200	-19462	9171	7	8	3.001	27
Column A vs. Column D	18738	58536	-39798	9171	7	8	6.137	27
Column B vs. Column C	42555	38200	4354	8860	8	8	0.695	27
Column B vs. Column D	42555	58536	-15981	8860	8	8	2.551	27
Column C vs. Column D	38200	58536	-20336	8860	8	8	3.246	27
Table Analyzed	NK cells
Column B	Data Set-B
vs.	vs.
Column A	Data Set-A
Mann Whitney test
P value	0.0003
Exact or approximate P value?	Exact
P value summary	***
Significantly different (P < 0.05)?	Yes
One- or two-tailed P value?	Two-tailed
Sum of ranks in column A,B	28 , 92
Mann-Whitney U	0
Difference between medians
Median of column A	17764, n=7
Median of column B	38182, n=8
Difference: Actual	20418
Difference: Hodges-Lehmann	21073
Table Analyzed	NK cells
Column C	Data Set-C
vs.	vs.
Column A	Data Set-A
Mann Whitney test
P value	0.0022
Exact or approximate P value?	Exact
P value summary	**
Significantly different (P < 0.05)?	Yes
One- or two-tailed P value?	Two-tailed
Sum of ranks in column A,C	31 , 89
Mann-Whitney U	3
Difference between medians
Median of column A	17764, n=7
Median of column C	32611, n=8
Difference: Actual	14847
Difference: Hodges-Lehmann	15081
Table Analyzed	Tregs
Column B	Data Set-B
vs.	vs.
Column A	Data Set-A
Mann Whitney test
P value	0.0541
Exact or approximate P value?	Exact
P value summary	ns
Significantly different (P < 0.05)?	No
One- or two-tailed P value?	Two-tailed
Sum of ranks in column A,B	39 , 81
Mann-Whitney U	11
Difference between medians
Median of column A	20845, n=7
Median of column B	27984, n=8
Difference: Actual	7139
Difference: Hodges-Lehmann	10617
Table Analyzed	Tregs
Column D	Data Set-D
vs.	vs.
Column A	Data Set-A
Mann Whitney test
P value	0.0093
Exact or approximate P value?	Exact
P value summary	**
Significantly different (P < 0.05)?	Yes
One- or two-tailed P value?	Two-tailed
Sum of ranks in column A,D	34 , 86
Mann-Whitney U	6
Difference between medians
Median of column A	20845, n=7
Median of column D	37391, n=8
Difference: Actual	16547
Difference: Hodges-Lehmann	19794
Table Analyzed	Tregs
Column D	Data Set-D
vs.	vs.
Column C	Data Set-C
Mann Whitney test
P value	0.0379
Exact or approximate P value?	Exact
P value summary	*
Significantly different (P < 0.05)?	Yes
One- or two-tailed P value?	Two-tailed
Sum of ranks in column C,D	48 , 88
Mann-Whitney U	12
Difference between medians
Median of column C	23807, n=8
Median of column D	37391, n=8
Difference: Actual	13585
Difference: Hodges-Lehmann	14787
Table Analyzed	MDSCs
Data sets analyzed	A-D
ANOVA summary
F	5.237
P value	0.0058
P value summary	**
Significant diff. among means (P < 0.05)?	Yes
R squared	0.3767
Brown-Forsythe test
F (DFn, DFd)	3.987 (3, 26)
P value	0.0184
P value summary	*
Are SDs significantly different (P < 0.05)?	Yes
Bartlett's test
Bartlett's statistic (corrected)	14.87
P value	0.0019
P value summary	**
Are SDs significantly different (P < 0.05)?	Yes
ANOVA table	SS	DF	MS	F (DFn, DFd)	P value
Treatment (between columns)	3317674044	3	1105891348	F (3, 26) = 5.237	P=0.0058
Residual (within columns)	5490474477	26	211172095
Total	8808148520	29
Data summary
Number of treatments (columns)	4
Number of values (total)	30
Number of families	1
Number of comparisons per family	6
Alpha	0.05
Tukey's multiple comparisons test	Mean Diff.	95.00% CI of diff.	Below threshold?	Summary	Adjusted P Value
Column A vs. Column B	-21535	-42844 to -226.5	Yes	*	0.0469	A-B
Column A vs. Column C	-27220	-47852 to -6588	Yes	**	0.0064	A-C
Column A vs. Column D	-9406	-30038 to 11226	No	ns	0.6013	A-D
Column B vs. Column C	-5685	-26317 to 14947	No	ns	0.8733	B-C
Column B vs. Column D	12129	-8503 to 32762	No	ns	0.3892	B-D
Column C vs. Column D	17814	-2118 to 37747	No	ns	0.092	C-D
Test details	Mean 1	Mean 2	Mean Diff.	SE of diff.	n1	n2	q	DF
Column A vs. Column B	9171	30706	-21535	7768	7	7	3.921	26
Column A vs. Column C	9171	36391	-27220	7521	7	8	5.118	26
Column A vs. Column D	9171	18577	-9406	7521	7	8	1.769	26
Column B vs. Column C	30706	36391	-5685	7521	7	8	1.069	26
Column B vs. Column D	30706	18577	12129	7521	7	8	2.281	26
Column C vs. Column D	36391	18577	17814	7266	8	8	3.467	26
Table Analyzed	MDSCs
Column D	Data Set-D
vs.	vs.
Column A	Data Set-A
Mann Whitney test
P value	0.014
Exact or approximate P value?	Exact
P value summary	*
Significantly different (P < 0.05)?	Yes
One- or two-tailed P value?	Two-tailed
Sum of ranks in column A,D	35 , 85
Mann-Whitney U	7
Difference between medians
Median of column A	8245, n=7
Median of column D	15011, n=8
Difference: Actual	6766
Difference: Hodges-Lehmann	6678

## Sheet: Figure 6 - raw data
FIGURE 6A
Tumour growth
Days post injection	Ptpn2fl/fl											Mx1-Cre;Ptpn2fl/fl
6	6.67	1.29	10.53	2.63	2.22	2.11	1.56	7.58	4.96			9.87	1.97	6.7	6.16	2.08	7.31	6.37	2.49	8.81	6.78	6.17
8	13.92	12.7	11.89	6	13.02	10.96	5.73	13.84	13.35			13.47	7.11	9.46	9.84	5.41	10.48	10.24	4.22	11.45	11.83	15.02
10	16.46	15.17	14.06	13.27	11.57	11.07	9.51	14.1	22.1			21.22	6.99	15.23	16.07	15.85	13.91	18	9.47	14.35	13.62	16.97
13	23.34	17.46	20.85	29.52	18.27	30.38	15.8	22.06	35.95			26.93	15.32	27.97	27.65	14.37	21.88	22.14	19.03	15.44	23.38	31.78
15	28.09	30.25	24.81	32.61	22.14	42.18	27.95	32.65	50.81			38.18	24.57	36.21	33.42	13.12	29.34	26.88	24.03	21.89	36.65	41.93
17	37.22	42.9	35.09	46.67	32.45	46.42	38.84	33.1	64.36			51.94	32.57	36.7	41.73	21.26	37.4	26.51	29.09	21.57	48.25	54.67
20	36.62	43.04	49.43	43.1	42.16	46.48	42.17	47.85	75.06			42.15	31.97	29.57	36.28	34.57	31.7	23.09	24.26	24.89	48.42	48.98
22	43.91	44.06	48.59	45.39	39.82	46.76	47.07	57.76	70.39			36.02	28.82	32.76	30.86	22.62	25.35	16.16	18.03	18.14	39.38	43.98
24	56.58	56.5	53.21	60.74	43.6	55.31	49.28	63.53	97.04			42.79	28.31	33.34	22.78	17.78	18.03	14.76	18.22	19.58	35.37	35.95
27	61.18	69.46	77.37	68.79	68.11	71.28	56.96	93.57	121.17			53.53	39.74	35.67	23.47	13.3	19.65	8.73	28.05	16.19	55.71	26.92
29	60.96	76.97	87.65	66.51	87.81	79.12	65.36	96.84	125.04			53.82	34.71	37.85	35.11	12.29	23.58	6.71	30.16	18.51	49.16	37.11
32	64.86	95.69	103.09	80.95	100.77	92.52	74.79	105.65	140.04			59.74	39.32	38.22	32.41	9.88	26.41	9.88	53.62	30.6	74.79	49.73
34	80.51	125.37	113.83	85.87	109.81	101.97	87.16	112.12	160.58			73.36	44.83	44.57	32.82	13.09	25.41	9.17	56.83	17.49	72.5	59.96
36	82.55	146.98	133.77	81.26	127.45	103.05	92.95	120.04	180.79			87.83	47.71	44.06	37.46	10.18	26.52	9.13	63.12	25	76.2	61.4
Tumour weights (g)
Ptpn2fl/fl	Mx1-Cre;Ptpn2fl/fl
0.339	0.292
0.748	0.058
1.06	0.087
0.474	0.089
0.61	0.028
0.607	0.077
0.373	0.012
0.655	0.14
1.247	0.024
	0.12
	0.22
FIGURE 6B
CD4		CD8		CD4 EM		CD8 EM		B cells		NK cells		TAMs		gMDSCs		mMDSCs		DCs
Ptpn2fl/fl	Mx1-Cre;Ptpn2fl/fl	Ptpn2fl/fl	Mx1-Cre;Ptpn2fl/fl	Ptpn2fl/fl	Mx1-Cre;Ptpn2fl/fl	Ptpn2fl/fl	Mx1-Cre;Ptpn2fl/fl	Ptpn2fl/fl	Mx1-Cre;Ptpn2fl/fl	Ptpn2fl/fl	Mx1-Cre;Ptpn2fl/fl	Ptpn2fl/fl	Mx1-Cre;Ptpn2fl/fl	Ptpn2fl/fl	Mx1-Cre;Ptpn2fl/fl	Ptpn2fl/fl	Mx1-Cre;Ptpn2fl/fl	Ptpn2fl/fl	Mx1-Cre;Ptpn2fl/fl
89029.9	155167	287651	498235	75825.3	144796	260120	451542	21406.9	101765	24680.6	6222.57	192092	158067	17600.4	92895.7	10453.4	44024.1	119546	104502
55559.5	246890	149336	677613	49607.5	237954	130731	633664	16014.8	88460.1	13115.9	7820.07	105295	107681	12649.1	130000	7545.9	31418.7	64490.2	58062.3
78308.9	157787	274302	628496	71037.4	152065	251070	595263	14907.3	65744.6	14240	4630.32	158452	204737	10873	24545.7	13369.5	13492.7	119175	135375
154098	249706	606838	1.00468e+06	143841	238196	569356	937955	14781.3	107173	21086	6770.83	465184	402168	19167.4	14978.4	14823.5	13577.6	305014	235794
109756	282895	348378	559344	101782	181965	318558	378829	15673.4	2.43504e+06	16667.1	8614.82	238982	220955	4931.94	28973.8	11719.3	9240.68	114957	122154
129352	253495	446449	678471	118537	238765	396986	603479	13097	165193	29504.9	11847.3	264975	264730	4077.73	15291	16064.8	24911.1	129069	230077
142585		341734		123208		308421		22078		29144.6		249882		7091.11		16244.1		162497
20132.8		77913.7		17466		64760.8		9778.31		6150.57		56134.8		2575.04		4740.04		40003.3
FIGURE 6C
Tumour growth
Days post injection	Ptp1bfl/fl											Ncr1-Cre;Ptp1bfl/fl
7	11.6216	11.5506	16.068	15.8984	11.9167	15.3264	16.2855	14.8629	9.9198			9.2136	15.2724	8.2852	12.1503	9.0306	12.4944	13.3416
9	19.8372	24.3984	17.5122	13.8972	17.5526	18.3225	20.8854	16.1872	18.4885			14.9137	16.356	11.0514	11.7261	15.252	17.7742	14.5512
11	22.7965	23.1267	20.8785	10.1824	18.3645	18.216	26.2416	17.2386	19.3158			9.3728	15.369	16.9936	5.6388	20.6804	20.3742	12.7635
14	35.1448	45.9571	41.0352	14.69	28.5516	23.8693	34.9716	19.6344	22.9702			11.8428	14.9253	18.921	16.0884	24.9152	27.6872	17.8466
16	40.7968	55.5972	58.7142	17.7156	37.3892	28.3578	38.473	21.238	27.9347			12.8304	15.8098	25.5964	22.1118	30.3264	31.7955	22.8864
18	50.706	76.8231	71.3818	27.234	49.8864	40.1434	51.5626	23.244	37.7508			16.3982	17.8332	30.4896	34.4932	46.6956	41.2832	37.2136
21	71.6688	97.2718	103.981	38.481	72.756	51.2544	68.2088	31.9084	48.9566			21.0105	26.0603	42.8705	43.3086	62.3664	72.124	63.6174
23	96.4403	125.424	103.981	53.237	104.043	66.3351	83.2416	43.1514	67.164			24.8937	40.768	53.7464	55.4649	81.2526	90.6053	90.915
25	131.013	179.654	167.659	53.8008	117.734	93.524	104.288	54.5776	80.483			29.412	49.132	76.8498	72.5166	108.822	119.367	104.611
Survival
Mouse ID	Days post injection	Ptp1bfl/fl	Ncr1-Cre;Ptp1bfl/fl
Ncr-CRe;Ptp1b-2109	39		>200 mm2
Ncr-CRe;Ptp1b-2103	39		>200 mm2
Ncr-CRe;Ptp1b-2098	32		>200 mm2
Ncr-CRe;Ptp1b-2116	32		>200 mm2
Ncr-CRe;Ptp1b-2130	32		>200 mm2
Ncr-CRe;Ptp1b-2129	28		>200 mm2
Ncr-CRe;Ptp1b-2138	25		>200 mm2
Ncr-CRe;Ptp1b-2110	28	>200 mm2
Ncr-CRe;Ptp1b-2108	25	>200 mm2
Ncr-CRe;Ptp1b-2123	21	>200 mm2
Ncr-CRe;Ptp1b-2117	35	>200 mm2
Ncr-CRe;Ptp1b-2128	23	>200 mm2
Ncr-CRe;Ptp1b-2127	32	>200 mm2
Ncr-CRe;Ptp1b-2137	28	>200 mm2
Ncr-CRe;Ptp1b-2136	39	>200 mm2
Ncr-CRe;Ptp1b-2135	32	>200 mm2
FIGURE 6D
Tumour growth
Days post injection	Ptpn2fl/fl															Ncr1-Cre;Ptpn2fl/fl
7	9.6968	17.6148	18.0276	13.8408	20.2176	14.7246	12.2936	6.71	12.6501	13.516	16.6656	6.3156	18.1536	18.0594	7.2297	7.3575	8.075	6.3484	8.7648	17.8698	11.1935	16.6635	17.1544	13.32
9	19.6732	22.1697	23.4352	26.2398	31.0555	22.0955	19.5836	7.3297	23.8164	17.7844	28.8156	22.4128	23.8368	24.2193	21.217	11.9113	8.71	11.2236	15.1272	21.3408	12.3849	25.066	24.257	15.8952
12	24.1535	25.4541	26.5364	32.342	36.5066	29.1708	28.05	14.2272	33.1468	15.1208	30.178	25.5611	25.4095	20.1355	25.0312	17.3376	9.4374	20.4852	15.0154	18.5136	15.0672	27.2527	34.4828	17.4078
14	25.773	27.531	30.3645	46.0284	20.9418	25.65	39.3204	24.4737	34.2672	19.596	30.5368	31.9317	26.026	30.814	28.1302	17.918	10.0056	28.7308	12.1758	13.2276	17.7643	33.6192	38.976	20.294
16	27.4281	32.267	29.7066	51.4304	21.924	32.9342	40.7808	26.197	38.0016	18.0504	33.3326	35.604	25.2756	37.2757	43.5276	21.846	8.643	33.408	12.1666	11.799	19.8187	38.2808	41.7989	19.9272
19	31.1148	42.3761	38.6568	64.2033	31.1116	38.6014	40.9633	35.0532	48.1574	22.7355	42.952	53.3925	52.271	51.546	51.2647	28.0302	11.5988	45.903	16.5312	19.866	29.682	52.041	57.0099	20.0322
21	34.0288	51.2928	48.0112	67.5282	37.4912	41.747	46.3092	40.7253	50.924	29.3131	52.605	59.7212	55.5352	59.3388	58.3704	32.8902	30.1896	62.3415	23.0028	22.4224	38.0205	71.1288	60.5556	21.9096
23	40.9512	66.3812	52.5441	79.9344	45.6604	58.4888	55.1552	49.0544	53.3445	33.578	70.9499	69.8828	60.6735	77.7374	62.1502	42.6381	38.7543	86.2944	30.4314	24.4674	48.1425	82.668	75.0831	21.9303
26	52.7871	101.534	66.4356	92.6965	65.4829	80.7727	65.4904	70.5463	79.46	56.5541	103.42	124.853	79.764	106.766	92.538	58.9002	70.8974	126.226	36.774	37.9008	69.5669	120.624	83.613	23.1168
Survival
Mouse ID	Days post injection	Ptpn2fl/fl	Ncr1-Cre;Ptpn2fl/fl
Ncr-Cre; TCPTP-1605-F	29		>200 mm2
Ncr-Cre; TCPTP-1604-F	37		>200 mm2
Ncr-Cre; TCPTP-1593-F	29		>200 mm2
Ncr-Cre; TCPTP-1625-F	35		>200 mm2
Ncr-Cre; TCPTP-1629-F	32		>200 mm2
Ncr-Cre; TCPTP-1641-F	35		>200 mm2
Ncr-Cre; TCPTP-1640-F	29		>200 mm2
Ncr-Cre; TCPTP-1639-F	29		>200 mm2
Ncr-Cre; TCPTP-1610-F	43		>200 mm2
Ncr-Cre; TCPTP-1603-F	35	>200 mm2
Ncr-Cre; TCPTP-1602-F	26	>200 mm2
Ncr-Cre; TCPTP-1601-F	37	>200 mm2
Ncr-Cre; TCPTP-1573-F	26	>200 mm2
Ncr-Cre; TCPTP-1592-F	35	>200 mm2
Ncr-Cre; TCPTP-1572-F	32	>200 mm2
Ncr-Cre; TCPTP-1596-F	29	>200 mm2
Ncr-Cre; TCPTP-1595-F	29	>200 mm2
Ncr-Cre; TCPTP-1594-F	35	>200 mm2
Ncr-Cre; TCPTP-1623-F	35	>200 mm2
Ncr-Cre; TCPTP-1631-F	29	>200 mm2
Ncr-Cre; TCPTP-1630-F	29	>200 mm2
Ncr-Cre; TCPTP-1644-F	29	>200 mm2
Ncr-Cre; TCPTP-1643-F	32	>200 mm2
Ncr-Cre; TCPTP-1642-F	32	>200 mm2
FIGURE 6E
Tumour growth
Days post injection	RAG1 n=5 Saline						RAG1 n=6 CMP-182
9	7.7488	3.5308	8.2566	11.7304	14.5524		3.9597	9.447	12.6224	7.7488	14.8962	11.224
11	26.2752	12.4581	28.9317	26.9082	34.51		16.6934	15.0024	31.8592	19.6245	35.0523	26.8632
14	48.8005	23.606	36.5296	48.708	59.3684		25.1923	36.3137	48.8592	31.9081	32.6823	36.7674
16	83.6528	56.4318	55.28	113.52	99.5072		57.4821	68.9011	83.2686	59.5752	89.2808	73.4616
18	92.5509	52.857	53.5062	136.745	111.581		79.0656	57.8454	92.4255	74.7088	110.046	88.7004
21	113.1	74.74	65.52	157.388	129.143		89.0525	89.04	103.68	75.82	124.872	109.74
23	131.95	82.82	74.7	147.68	147.062		89.0525	133.35	134.64	84.728	134.64	134.64
25	151.305	89.89	83.6	144.9	171.792		89.0525	186.66	168.74	88	156.6	126.72
Tumour weights
RAG1 n=5 Saline	RAG1 n=6 CMP-182
720	270
160	560
330	890
740	220
850	490
	330

## Sheet: Figure 6 - medians & p values
FIGURE 6A
Table Analyzed	Tumor size
Two-way RM ANOVA	Matching: Stacked
Assume sphericity?	No
Alpha	0.05
Source of Variation	% of total variation	P value	P value summary	Significant?	Geisser-Greenhouse's epsilon
Time x poly IC	17.56	<0.0001	****	Yes
Time	50.45	<0.0001	****	Yes	0.1245
poly IC	17.54	<0.0001	****	Yes
Subject	10.58	<0.0001	****	Yes
ANOVA table	SS	DF	MS	F (DFn, DFd)	P value
Time x poly IC	49647	13	3819	F (13, 234) = 35.74	P<0.0001
Time	142617	13	10971	F (1.619, 29.13) = 102.7	P<0.0001
poly IC	49594	1	49594	F (1, 18) = 29.83	P<0.0001
Subject	29924	18	1662	F (18, 234) = 15.56	P<0.0001
Residual	25006	234	106.9
Difference between column means
Mean of Ptpn2fl/fl	54.72
Mean of Mx1-Cre;Ptpn2fl/fl	27.97
Difference between means	26.75
SE of difference	4.898
95% CI of difference	16.46 to 37.04
Data summary
Number of columns (poly IC)	2
Number of rows (Time)	14
Number of subjects (Subject)	20
Number of missing values	0
Multiple comparision
Compare each cell mean with the other cell mean in that row
Number of families	1
Number of comparisons per family	14
Alpha	0.05
Šídák's multiple comparisons test	Mean Diff.	95.00% CI of diff.	Below threshold?	Summary	Adjusted P Value
Ptpn2fl/fl - Mx1-Cre;Ptpn2fl/fl
6	-1.488	-6.080 to 3.103	No	ns	0.9908
8	1.401	-3.466 to 6.269	No	ns	0.9974
10	-0.5526	-6.230 to 5.125	No	ns	>0.9999
13	1.383	-8.395 to 11.16	No	ns	>0.9999
15	2.731	-10.55 to 16.01	No	ns	>0.9999
17	5.377	-10.77 to 21.53	No	ns	0.9901
20	13.15	-2.562 to 28.87	No	ns	0.1506
22	20.93	6.937 to 34.93	Yes	**	0.0014
24	33.45	12.78 to 54.11	Yes	**	0.001
27	47.25	19.52 to 74.99	Yes	***	0.0004
29	52.1	24.68 to 79.51	Yes	***	0.0001
32	56.77	24.95 to 88.60	Yes	***	0.0002
34	67.67	31.38 to 104.0	Yes	***	0.0001
36	74.34	28.26 to 120.4	Yes	***	0.0008
Test details	Mean 1	Mean 2	Mean Diff.	SE of diff.	N1	N2	t	DF
Ptpn2fl/fl - Mx1-Cre;Ptpn2fl/fl
6	4.394	5.883	-1.488	1.342	9	11	1.109	15.41
8	11.27	9.866	1.401	1.45	9	11	0.9666	17.33
10	14.15	14.7	-0.5526	1.694	9	11	0.3262	17.56
13	23.74	22.35	1.383	2.874	9	11	0.4812	15.95
15	32.39	29.66	2.731	3.939	9	11	0.6934	16.87
17	41.89	36.52	5.377	4.835	9	11	1.112	17.95
20	47.32	34.17	13.15	4.598	9	11	2.861	15.52
22	49.31	28.37	20.93	4.163	9	11	5.028	17.18
24	59.53	26.08	33.45	5.829	9	11	5.739	12.83
27	76.43	29.18	47.25	8.075	9	11	5.852	15.09
29	82.92	30.82	52.1	7.914	9	11	6.583	14.4
32	95.37	38.6	56.77	9.416	9	11	6.03	16.59
34	108.6	40.91	67.67	10.75	9	11	6.294	16.74
36	118.8	44.42	74.34	13.42	9	11	5.54	15.12
Table Analyzed	Tumor weight
Column B	Mx1-Cre;Ptpn2fl/fl
vs.	vs.
Column A	Ptpn2fl/fl
Mann Whitney test
P value	<0.0001
Exact or approximate P value?	Exact
P value summary	****
Significantly different (P < 0.05)?	Yes
One- or two-tailed P value?	Two-tailed
Sum of ranks in column A,B	144 , 66
Mann-Whitney U	0
Difference between medians
Median of column A	0.6100, n=9
Median of column B	0.08700, n=11
Difference: Actual	-0.523
Difference: Hodges-Lehmann	-0.528
FIGURE 6B
Table Analyzed	CD4
Column B	Mx1-Cre	Ptpn2fl/fl
vs.	vs.
Column A	Ptpn2fl/fl
Mann Whitney test
P value	0.0007
Exact or approximate P value?	Exact
P value summary	***
Significantly different (P < 0.05)?	Yes
One- or two-tailed P value?	Two-tailed
Sum of ranks in column A,B	36 , 69
Mann-Whitney U	0
Difference between medians
Median of column A	99393, n=8
Median of column B	248298, n=6
Difference: Actual	148905
Difference: Hodges-Lehmann	131916
Table Analyzed	CD8
Column B	Mx1-Cre	Ptpn2fl/fl
vs.	vs.
Column A	Ptpn2fl/fl
Mann Whitney test
P value	0.0027
Exact or approximate P value?	Exact
P value summary	**
Significantly different (P < 0.05)?	Yes
One- or two-tailed P value?	Two-tailed
Sum of ranks in column A,B	38 , 67
Mann-Whitney U	2
Difference between medians
Median of column A	314692, n=8
Median of column B	653054, n=6
Difference: Actual	338362
Difference: Hodges-Lehmann	338791
Table Analyzed	CD4 EM
Column B	Mx1-Cre	Ptpn2fl/fl
vs.	vs.
Column A	Ptpn2fl/fl
Mann Whitney test
P value	0.0007
Exact or approximate P value?	Exact
P value summary	***
Significantly different (P < 0.05)?	Yes
One- or two-tailed P value?	Two-tailed
Sum of ranks in column A,B	36 , 69
Mann-Whitney U	0
Difference between medians
Median of column A	88803, n=8
Median of column B	209960, n=6
Difference: Actual	121156
Difference: Hodges-Lehmann	114867
Table Analyzed	CD8 EM
Column B	Mx1-Cre	Ptpn2fl/fl
vs.	vs.
Column A	Ptpn2fl/fl
Mann Whitney test
P value	0.0047
Exact or approximate P value?	Exact
P value summary	**
Significantly different (P < 0.05)?	Yes
One- or two-tailed P value?	Two-tailed
Sum of ranks in column A,B	39 , 66
Mann-Whitney U	3
Difference between medians
Median of column A	284270, n=8
Median of column B	599371, n=6
Difference: Actual	315101
Difference: Hodges-Lehmann	314587
Table Analyzed	B cells
Column B	Mx1-Cre	Ptpn2fl/fl
vs.	vs.
Column A	Ptpn2fl/fl
Mann Whitney test
P value	0.0007
Exact or approximate P value?	Exact
P value summary	***
Significantly different (P < 0.05)?	Yes
One- or two-tailed P value?	Two-tailed
Sum of ranks in column A,B	36 , 69
Mann-Whitney U	0
Difference between medians
Median of column A	15290, n=8
Median of column B	104469, n=6
Difference: Actual	89179
Difference: Hodges-Lehmann	87826
Table Analyzed	NK cells
Column B	Mx1-Cre	Ptpn2fl/fl
vs.	vs.
Column A	Ptpn2fl/fl
Mann Whitney test
P value	0.0127
Exact or approximate P value?	Exact
P value summary	*
Significantly different (P < 0.05)?	Yes
One- or two-tailed P value?	Two-tailed
Sum of ranks in column A,B	79 , 26
Mann-Whitney U	5
Difference between medians
Median of column A	18877, n=8
Median of column B	7295, n=6
Difference: Actual	-11581
Difference: Hodges-Lehmann	-11241
Table Analyzed	TAMs
Column B	Mx1-Cre	Ptpn2fl/fl
vs.	vs.
Column A	Ptpn2fl/fl
Mann Whitney test
P value	0.9497
Exact or approximate P value?	Exact
P value summary	ns
Significantly different (P < 0.05)?	No
One- or two-tailed P value?	Two-tailed
Sum of ranks in column A,B	59 , 46
Mann-Whitney U	23
Difference between medians
Median of column A	215537, n=8
Median of column B	212846, n=6
Difference: Actual	-2691
Difference: Hodges-Lehmann	7515
Table Analyzed	gMDSCs
Column B	Mx1-Cre	Ptpn2fl/fl
vs.	vs.
Column A	Ptpn2fl/fl
Mann Whitney test
P value	0.008
Exact or approximate P value?	Exact
P value summary	**
Significantly different (P < 0.05)?	Yes
One- or two-tailed P value?	Two-tailed
Sum of ranks in column A,B	40 , 65
Mann-Whitney U	4
Difference between medians
Median of column A	8982, n=8
Median of column B	26760, n=6
Difference: Actual	17778
Difference: Hodges-Lehmann	17778
Table Analyzed	mMDSCs
Column B	Mx1-Cre	Ptpn2fl/fl
vs.	vs.
Column A	Ptpn2fl/fl
Mann Whitney test
P value	0.1419
Exact or approximate P value?	Exact
P value summary	ns
Significantly different (P < 0.05)?	No
One- or two-tailed P value?	Two-tailed
Sum of ranks in column A,B	48 , 57
Mann-Whitney U	12
Difference between medians
Median of column A	12544, n=8
Median of column B	19244, n=6
Difference: Actual	6700
Difference: Hodges-Lehmann	8795
Table Analyzed	DCs
Column B	Mx1-Cre	Ptpn2fl/fl
vs.	vs.
Column A	Ptpn2fl/fl
Mann Whitney test
P value	0.662
Exact or approximate P value?	Exact
P value summary	ns
Significantly different (P < 0.05)?	No
One- or two-tailed P value?	Two-tailed
Sum of ranks in column A,B	56 , 49
Mann-Whitney U	20
Difference between medians
Median of column A	119361, n=8
Median of column B	128764, n=6
Difference: Actual	9404
Difference: Hodges-Lehmann	11513
FIGURE 6C
Ncr-1;Ptp1bfl/fl mice 70%MC38+30%B2M growth
ANOVA results								Multiple comparision
Table Analyzed	Growth Curve							Compare each cell mean with the other cell mean in that row
Two-way RM ANOVA	Matching: Stacked							Number of families	1
Assume sphericity?	No							Number of comparisons per family	9
Alpha	0.05							Alpha	0.05
Source of Variation	% of total variation	P value	P value summary	Significant?	Geisser-Greenhouse's epsilon			Šídák's multiple comparisons test	Mean Diff.	95.00% CI of diff.	Below threshold?	Summary	Adjusted P Value
Time x Ptp1b	1.446	0.1539	ns	No
Time	62.84	<0.0001	****	Yes	0.1449			Ptp1bfl/fl - Ncr1-Cre;Ptp1bfl/fl
Ptp1b	3.731	0.087	ns	No				7	2.318	-1.925 to 6.562	No	ns	0.5847
Subject	15.41	<0.0001	****	Yes				9	4.047	-0.3344 to 8.428	No	ns	0.0808
								11	5.14	-3.682 to 13.96	No	ns	0.4933
ANOVA table	SS	DF	MS	F (DFn, DFd)	P value			14	10.76	-2.676 to 24.19	No	ns	0.1663
Time x Ptp1b	2352	8	294	F (8, 112) = 1.533	P=0.1539			16	13.2	-4.925 to 31.32	No	ns	0.2467
Time	102223	8	12778	F (1.159, 16.23) = 66.60	P<0.0001			18	15.58	-8.720 to 39.88	No	ns	0.397
Ptp1b	6068	1	6068	F (1, 14) = 3.388	P=0.0870			21	17.61	-18.54 to 53.75	No	ns	0.7273
Subject	25073	14	1791	F (14, 112) = 9.335	P<0.0001			23	20.04	-23.57 to 63.64	No	ns	0.778
Residual	21487	112	191.8					25	29.09	-34.46 to 92.64	No	ns	0.7864
Difference between column means
Mean of Ptp1bfl/fl	46.9							Test details	Mean 1	Mean 2	Mean Diff.	SE of diff.	N1	N2	t	DF
Mean of Ncr1-Cre;Ptp1bfl/fl	33.81
Difference between means	13.09							Ptp1bfl/fl - Ncr1-Cre;Ptp1bfl/fl
SE of difference	7.109							7	13.72	11.4	2.318	1.276	9	7	1.817	12.59
95% CI of difference	-2.162 to 28.33							9	18.56	14.52	4.047	1.343	9	7	3.014	13.96
								11	19.6	14.46	5.14	2.602	9	7	1.975	11.5
Data summary								14	29.65	18.89	10.76	4.048	9	7	2.658	12.74
Number of columns (Ptp1b)	2							16	36.25	23.05	13.2	5.413	9	7	2.438	12.2
Number of rows (Time)	9							18	47.64	32.06	15.58	7.408	9	7	2.103	13.56
Number of subjects (Subject)	16							21	64.94	47.34	17.61	11.08	9	7	1.589	13.99
Number of missing values	0							23	82.56	62.52	20.04	13.26	9	7	1.511	13.36
								25	109.2	80.1	29.09	19.48	9	7	1.493	13.98
Ncr-1;Ptp1bfl/fl mice 70%MC38+30%B2M survival
at risk					Comparison of Survival Curves
Days post injection	Ptp1bfl/fl	NCR-Cre;Ptp1bfl/fl			Log-rank (Mantel-Cox) test
0	11	10			Chi square	3.546
21	11				df	1
23	10				P value	0.0597
25	9	10			P value summary	ns
28	8	9			Are the survival curves sig different?	No
32	6	8
35	4				Gehan-Breslow-Wilcoxon test
37	3				Chi square	2.331
39	2	5			df	1
44	1				P value	0.1268
63		3			P value summary	ns
					Are the survival curves sig different?	No
Data summary
	Ptp1bfl/fl	NCR-Cre;Ptp1bfl/fl			Median survival
Number of rows	21	21			WT	Ptp1bfl/fl	32
# of blank lines	10	11			NCR-Cre	Ptp1bfl/fl	35.5
# rows with impossible data	0	0			Ratio (and its reciprocal)	0.9014	1.109
# censored subjects	0	3			95% CI of ratio	0.3494 to 2.325	0.4301 to 2.862
# deaths/events	11	7
					Hazard Ratio (Mantel-Haenszel)	A/B	B/A
Median survival	32	35.5			Ratio (and its reciprocal)	2.717	0.368
					95% CI of ratio	0.9600 to 7.691	0.1300 to 1.042
					Hazard Ratio (logrank)	A/B	B/A
					Ratio (and its reciprocal)	2.224	0.4496
					95% CI of ratio	0.8706 to 5.682	0.1760 to 1.149
FIGURE 6D
Ncr-1;Ptpn2fl/fl mice 70%MC38+30%B2M growth
ANOVA results							Multiple comparision
Table Analyzed	growth						Compare each cell mean with the other cell mean in that row
Two-way RM ANOVA	Matching: Stacked						Number of families	1
Assume sphericity?	Yes						Number of comparisons per family	9
Alpha	0.05						Alpha	0.05
Source of Variation	% of total variation	P value	P value summary	Significant?			Šídák's multiple comparisons test	Predicted (LS) mean diff.	95.00% CI of diff.	Below threshold?	Summary	Adjusted P Value
Time x PTPN2	0.3956	0.7781	ns	No
Time	59.44	<0.0001	****	Yes			Ptpn2fl/fl - Ncr1-Cre;Ptpn2fl/fl
PTPN2	2.832	0.0676	ns	No			7	1.854	-14.46 to 18.17	No	ns	>0.9999
Subject	16.86	<0.0001	****	Yes			9	6.033	-10.28 to 22.35	No	ns	0.9609
							12	6.624	-9.692 to 22.94	No	ns	0.9316
ANOVA table	SS	DF	MS	F (DFn, DFd)	P value		14	8.013	-8.302 to 24.33	No	ns	0.8155
Time x PTPN2	477.8	8	59.72	F (8, 176) = 0.5988	P=0.7781		16	9.839	-6.476 to 26.15	No	ns	0.586
Time	71794	8	8974	F (8, 176) = 89.98	P<0.0001		19	11.77	-4.544 to 28.09	No	ns	0.3393
PTPN2	3421	1	3421	F (1, 22) = 3.695	P=0.0676		21	8.589	-7.726 to 24.90	No	ns	0.7496
Subject	20369	22	925.9	F (22, 176) = 9.283	P<0.0001		23	8.387	-7.929 to 24.70	No	ns	0.7738
Residual	17554	176	99.74				26	12.87	-3.444 to 29.19	No	ns	0.2295
Difference between column means
Mean of Ptpn2fl/fl	39.69						Test details	Predicted (LS) mean 1	Predicted (LS) mean 2	Predicted (LS) mean diff.	SE of diff.	N1	N2	t	DF
Mean of Ncr1-Cre;Ptpn2fl/fl	31.47
Difference between means	8.22						Ptpn2fl/fl - Ncr1-Cre;Ptpn2fl/fl
SE of difference	4.277						7	13.71	11.86	1.854	5.835	15	9	0.3177	198
95% CI of difference	-0.6489 to 17.09						9	22.25	16.21	6.033	5.835	15	9	1.034	198
							12	26.07	19.44	6.624	5.835	15	9	1.135	198
Data summary							14	29.43	21.41	8.013	5.835	15	9	1.373	198
Number of columns (PTPN2)	2						16	32.92	23.08	9.839	5.835	15	9	1.686	198
Number of rows (Time)	9						19	42.96	31.19	11.77	5.835	15	9	2.017	198
Number of subjects (Subject)	24						21	48.86	40.27	8.589	5.835	15	9	1.472	198
Number of missing values	0						23	58.43	50.05	8.387	5.835	15	9	1.437	198
							26	82.61	69.74	12.87	5.835	15	9	2.206	198
Ncr-1;Ptpn2fl/fl mice 70%MC38+30%B2M survival
at risk				Curve comparison
Days post injection	Ptpn2fl/fl	Ncr1-Cre;Ptpn2fl/fl		Comparison of Survival Curves
0	15	9
26	15			Log-rank (Mantel-Cox) test
29	13	9		Chi square	1.182
32	8	5		df	1
35	5	4		P value	0.2769
37	1	2		P value summary	ns
43		1		Are the survival curves sig different?	No
				Gehan-Breslow-Wilcoxon test
Data summary				Chi square	0.5803
	Ptpn2fl/fl	Ncr1-Cre;Ptpn2fl/fl		df	1
Number of rows	25	25		P value	0.4462
# of blank lines	10	16		P value summary	ns
# rows with impossible data	0	0		Are the survival curves sig different?	No
# censored subjects	0	0
# deaths/events	15	9		Median survival
				Ptpn2fl/fl	32
Median survival	32	32		Ncr1-Cre;Ptpn2fl/fl	32
				Ratio (and its reciprocal)	1	1
				95% CI of ratio	0.4376 to 2.285	0.4376 to 2.285
				Hazard Ratio (Mantel-Haenszel)	A/B	B/A
				Ratio (and its reciprocal)	1.822	0.5487
				95% CI of ratio	0.6178 to 5.376	0.1860 to 1.619
				Hazard Ratio (logrank)	A/B	B/A
				Ratio (and its reciprocal)	1.403	0.7126
				95% CI of ratio	0.6285 to 3.133	0.3192 to 1.591
FIGURE 6E
Table Analyzed	Tumour size RAG1						Compare each cell mean with the other cell mean in that row
Two-way RM ANOVA	Matching: Stacked						Number of families	1
Assume sphericity?	No						Number of comparisons per family	8
Alpha	0.05						Alpha	0.05
Source of Variation	% of total variation	P value	P value summary	Significant?	Geisser-Greenhouse's epsilon		Šídák's multiple comparisons test	Mean Diff.	95.00% CI of diff.	Below threshold?	Summary	Adjusted P Value
Time point	78.15	<0.0001	****	Yes	0.299
Tumour sizes	0.1006	0.7973	ns	No			RAG1 n=5 Saline - RAG1 n=6 CMP-182
Subject	12.94	<0.0001	****	Yes			9	-0.8192	-9.663 to 8.025	No	ns	>0.9999
							11	1.634	-16.11 to 19.38	No	ns	>0.9999
ANOVA table	SS	DF	MS	F (DFn, DFd)	P value		14	8.115	-19.96 to 36.19	No	ns	0.9311
Time point	155198	7	22171	F (2.093, 20.93) = 88.74	P<0.0001		16	9.683	-43.99 to 63.36	No	ns	0.9943
Tumour sizes	199.8	1	199.8	F (1, 9) = 0.07000	P=0.7973		18	5.649	-70.57 to 81.87	No	ns	>0.9999
Subject	25691	9	2855	F (9, 70) = 11.42	P<0.0001		21	9.277	-70.55 to 89.10	No	ns	0.9997
Residual	17490	70	249.9				23	-1.666	-73.85 to 70.52	No	ns	>0.9999
							25	-7.665	-94.49 to 79.16	No	ns	>0.9999
Difference between column means
Mean of RAG1 n=5 Saline	75.33
Mean of RAG1 n=6 CMP-182	72.3						Test details	Mean 1	Mean 2	Mean Diff.	SE of diff.	N1	N2	t	DF
Difference between means	3.026
SE of difference	11.44						RAG1 n=5 Saline - RAG1 n=6 CMP-182
95% CI of difference	-22.85 to 28.90						9	9.164	9.983	-0.8192	2.446	5	6	0.3349	8.32
							11	25.82	24.18	1.634	4.977	5	6	0.3283	8.71
Data summary							14	43.4	35.29	8.115	6.915	5	6	1.174	6.117
Number of columns (Tumour sizes)	2						16	81.68	71.99	9.683	12.66	5	6	0.765	5.584
Number of rows (Time point)	8						18	89.45	83.8	5.649	17.9	5	6	0.3155	5.54
Number of subjects (Subject)	11						21	108	98.7	9.277	18.51	5	6	0.5013	5.402
Number of missing values	0						23	116.8	118.5	-1.666	18.75	5	6	0.08885	6.946
							25	128.3	136	-7.665	24.43	5	6	0.3137	8.814
Table Analyzed	TUMOR WEIGHTS RAG1
Column B	Data Set-B
vs.	vs.
Column A	Data Set-A
Mann Whitney test
P value	0.697
Exact or approximate P value?	Exact
P value summary	ns
Significantly different (P < 0.05)?	No
One- or two-tailed P value?	Two-tailed
Sum of ranks in column A,B	32.50 , 33.50
Mann-Whitney U	12.5
Difference between medians
Median of column A	720.0, n=5
Median of column B	410.0, n=6
Difference: Actual	-310
Difference: Hodges-Lehmann	-135

[truncated: 8 more sheets: Figure 7 - raw data, Figure 7 - medians & p values, Figure 8 - raw data, Figure 8 - medians & p values, Figure 9 - raw data, Figure 9 - medians & p values, Figure 10 - raw data, Figure 10 - medians & p values]
